# Supplementary material for: Identification and Validation of MYADM as a Novel Prognostic Marker Related to EMT in ESCC
Source: J Cancer. 2024 Aug 19;15(16):5351–66. doi: 10.7150/jca.88767 (PMC11375559; doi:10.7150/jca.88767)
Supplement: Supplementary file 1 — Supplementary figures and tables. [file jcav15p5351s1.zip]

Archive with 8 entries (8 files):
- supplementary legends.pdf
- Supplementary Table 1 GeneCards-vascular remodeling.csv
- Supplementary Table 2 GO functional enrichment analysis.xls
- Supplementary Table 3ú GSE45670clinical.xls
- Supplementary Table 4ú GSE26886clinical.xls
- Supplementary Table 5ú GSE75241clinical.xls
- SupplementaryFigure1.tif
- SupplementaryFigure2.tif
