# Supplementary material for: Identification and Validation of MYADM as a Novel Prognostic Marker Related to EMT in ESCC
Source: J Cancer. 2024 Aug 19;15(16):5351–66. doi: 10.7150/jca.88767 (PMC11375559; doi:10.7150/jca.88767)
Supplement: Supplementary file 1 — Supplementary figures and tables. [file jcav15p5351s1.zip › Supplementary Table 1 GeneCards-vascular remodeling.csv]

Gene Symbol	Description	Category	Gifts	GC Id	Relevance score	GeneCards Link
VEGFA	Vascular Endothelial Growth Factor A	Protein Coding	56	GC06P043770	104.512634277344	https://www.genecards.org/cgi-bin/carddisp.pl?gene=VEGFA
COL3A1	Collagen Type III Alpha 1 Chain	Protein Coding	54	GC02P188974	76.3555603027344	https://www.genecards.org/cgi-bin/carddisp.pl?gene=COL3A1
KDR	Kinase Insert Domain Receptor	Protein Coding	60	GC04M055078	57.2572746276855	https://www.genecards.org/cgi-bin/carddisp.pl?gene=KDR
VCAM1	Vascular Cell Adhesion Molecule 1	Protein Coding	52	GC01P100719	51.9344329833984	https://www.genecards.org/cgi-bin/carddisp.pl?gene=VCAM1
VEGFC	Vascular Endothelial Growth Factor C	Protein Coding	53	GC04M176683	47.6071701049805	https://www.genecards.org/cgi-bin/carddisp.pl?gene=VEGFC
FLT1	Fms Related Receptor Tyrosine Kinase 1	Protein Coding	57	GC13M028300	47.1722640991211	https://www.genecards.org/cgi-bin/carddisp.pl?gene=FLT1
NOS3	Nitric Oxide Synthase 3	Protein Coding	56	GC07P151271	42.1657104492188	https://www.genecards.org/cgi-bin/carddisp.pl?gene=NOS3
PIK3CA	Phosphatidylinositol-4,5-Bisphosphate 3-Kinase Catalytic Subunit Alpha	Protein Coding	59	GC03P179148	42.1075782775879	https://www.genecards.org/cgi-bin/carddisp.pl?gene=PIK3CA
ENG	Endoglin	Protein Coding	55	GC09M127815	40.0762825012207	https://www.genecards.org/cgi-bin/carddisp.pl?gene=ENG
IL6	Interleukin 6	Protein Coding	58	GC07P022725	38.1131439208984	https://www.genecards.org/cgi-bin/carddisp.pl?gene=IL6
FLT4	Fms Related Receptor Tyrosine Kinase 4	Protein Coding	59	GC05M181987	36.7975807189941	https://www.genecards.org/cgi-bin/carddisp.pl?gene=FLT4
VEGFD	Vascular Endothelial Growth Factor D	Protein Coding	47	GC0XM015345	35.850341796875	https://www.genecards.org/cgi-bin/carddisp.pl?gene=VEGFD
VEGFB	Vascular Endothelial Growth Factor B	Protein Coding	51	GC11P064234	34.9991073608398	https://www.genecards.org/cgi-bin/carddisp.pl?gene=VEGFB
TEK	TEK Receptor Tyrosine Kinase	Protein Coding	58	GC09P027109	34.3628196716309	https://www.genecards.org/cgi-bin/carddisp.pl?gene=TEK
TNF	Tumor Necrosis Factor	Protein Coding	59	GC06P096100	34.2115516662598	https://www.genecards.org/cgi-bin/carddisp.pl?gene=TNF
HIF1A	Hypoxia Inducible Factor 1 Subunit Alpha	Protein Coding	54	GC14P061695	33.4406661987305	https://www.genecards.org/cgi-bin/carddisp.pl?gene=HIF1A
EDN1	Endothelin 1	Protein Coding	55	GC06P012256	31.9393653869629	https://www.genecards.org/cgi-bin/carddisp.pl?gene=EDN1
TGFB1	Transforming Growth Factor Beta 1	Protein Coding	60	GC19M041301	30.9998054504395	https://www.genecards.org/cgi-bin/carddisp.pl?gene=TGFB1
CDH5	Cadherin 5	Protein Coding	52	GC16P066366	30.3193969726563	https://www.genecards.org/cgi-bin/carddisp.pl?gene=CDH5
FGF2	Fibroblast Growth Factor 2	Protein Coding	52	GC04P122826	29.7552967071533	https://www.genecards.org/cgi-bin/carddisp.pl?gene=FGF2
VWF	Von Willebrand Factor	Protein Coding	55	GC12M005949	29.6058406829834	https://www.genecards.org/cgi-bin/carddisp.pl?gene=VWF
ACE	Angiotensin I Converting Enzyme	Protein Coding	59	GC17P063477	29.5830726623535	https://www.genecards.org/cgi-bin/carddisp.pl?gene=ACE
ICAM1	Intercellular Adhesion Molecule 1	Protein Coding	57	GC19P010870	29.3426971435547	https://www.genecards.org/cgi-bin/carddisp.pl?gene=ICAM1
MIR21	MicroRNA 21	RNA Gene	26	GC17P067479	29.0551643371582	https://www.genecards.org/cgi-bin/carddisp.pl?gene=MIR21
APOE	Apolipoprotein E	Protein Coding	57	GC19P076400	28.706111907959	https://www.genecards.org/cgi-bin/carddisp.pl?gene=APOE
ACVRL1	Activin A Receptor Like Type 1	Protein Coding	57	GC12P051906	28.4150161743164	https://www.genecards.org/cgi-bin/carddisp.pl?gene=ACVRL1
MMP9	Matrix Metallopeptidase 9	Protein Coding	61	GC20P046008	28.1972732543945	https://www.genecards.org/cgi-bin/carddisp.pl?gene=MMP9
MMP2	Matrix Metallopeptidase 2	Protein Coding	60	GC16P055390	28.1485290527344	https://www.genecards.org/cgi-bin/carddisp.pl?gene=MMP2
ANGPT1	Angiopoietin 1	Protein Coding	52	GC08M107246	27.8610420227051	https://www.genecards.org/cgi-bin/carddisp.pl?gene=ANGPT1
BMPR2	Bone Morphogenetic Protein Receptor Type 2	Protein Coding	57	GC02P202376	27.6363258361816	https://www.genecards.org/cgi-bin/carddisp.pl?gene=BMPR2
PDGFRB	Platelet Derived Growth Factor Receptor Beta	Protein Coding	60	GC05M150113	27.2746467590332	https://www.genecards.org/cgi-bin/carddisp.pl?gene=PDGFRB
AKT1	AKT Serine/Threonine Kinase 1	Protein Coding	61	GC14M104769	26.2421875	https://www.genecards.org/cgi-bin/carddisp.pl?gene=AKT1
PGF	Placental Growth Factor	Protein Coding	50	GC14M074941	26.2339363098145	https://www.genecards.org/cgi-bin/carddisp.pl?gene=PGF
ANGPT2	Angiopoietin 2	Protein Coding	55	GC08M006499	25.8082485198975	https://www.genecards.org/cgi-bin/carddisp.pl?gene=ANGPT2
AGT	Angiotensinogen	Protein Coding	56	GC01M230690	25.7825565338135	https://www.genecards.org/cgi-bin/carddisp.pl?gene=AGT
SELE	Selectin E	Protein Coding	50	GC01M169722	25.782169342041	https://www.genecards.org/cgi-bin/carddisp.pl?gene=SELE
SERPINE1	Serpin Family E Member 1	Protein Coding	57	GC07P101127	25.7217102050781	https://www.genecards.org/cgi-bin/carddisp.pl?gene=SERPINE1
CRP	C-Reactive Protein	Protein Coding	53	GC01M159730	25.6730079650879	https://www.genecards.org/cgi-bin/carddisp.pl?gene=CRP
IL1B	Interleukin 1 Beta	Protein Coding	54	GC02M112829	25.5692749023438	https://www.genecards.org/cgi-bin/carddisp.pl?gene=IL1B
ELN	Elastin	Protein Coding	50	GC07P074027	25.1689453125	https://www.genecards.org/cgi-bin/carddisp.pl?gene=ELN
TP53	Tumor Protein P53	Protein Coding	61	GC17M007661	25.0831451416016	https://www.genecards.org/cgi-bin/carddisp.pl?gene=TP53
TNFRSF11B	TNF Receptor Superfamily Member 11b	Protein Coding	54	GC08M118923	24.7054824829102	https://www.genecards.org/cgi-bin/carddisp.pl?gene=TNFRSF11B
PDGFB	Platelet Derived Growth Factor Subunit B	Protein Coding	58	GC22M064567	24.3671741485596	https://www.genecards.org/cgi-bin/carddisp.pl?gene=PDGFB
ACTA2	Actin Alpha 2, Smooth Muscle	Protein Coding	53	GC10M088935	24.3195152282715	https://www.genecards.org/cgi-bin/carddisp.pl?gene=ACTA2
CTNNB1	Catenin Beta 1	Protein Coding	60	GC03P041194	24.3098011016846	https://www.genecards.org/cgi-bin/carddisp.pl?gene=CTNNB1
AGTR1	Angiotensin II Receptor Type 1	Protein Coding	58	GC03P148697	24.3007106781006	https://www.genecards.org/cgi-bin/carddisp.pl?gene=AGTR1
EGFR	Epidermal Growth Factor Receptor	Protein Coding	62	GC07P055019	24.247501373291	https://www.genecards.org/cgi-bin/carddisp.pl?gene=EGFR
TNFRSF11A	TNF Receptor Superfamily Member 11a	Protein Coding	54	GC18P062325	24.1654605865479	https://www.genecards.org/cgi-bin/carddisp.pl?gene=TNFRSF11A
CCL2	C-C Motif Chemokine Ligand 2	Protein Coding	56	GC17P034255	24.0646095275879	https://www.genecards.org/cgi-bin/carddisp.pl?gene=CCL2
MIR145	MicroRNA 145	RNA Gene	26	GC05P149430	23.9742736816406	https://www.genecards.org/cgi-bin/carddisp.pl?gene=MIR145
CXCL8	C-X-C Motif Chemokine Ligand 8	Protein Coding	50	GC04P073740	23.8418731689453	https://www.genecards.org/cgi-bin/carddisp.pl?gene=CXCL8
F2	Coagulation Factor II, Thrombin	Protein Coding	56	GC11P046752	23.2992134094238	https://www.genecards.org/cgi-bin/carddisp.pl?gene=F2
NOTCH3	Notch Receptor 3	Protein Coding	58	GC19M015159	23.181173324585	https://www.genecards.org/cgi-bin/carddisp.pl?gene=NOTCH3
NRP1	Neuropilin 1	Protein Coding	54	GC10M033177	23.1749954223633	https://www.genecards.org/cgi-bin/carddisp.pl?gene=NRP1
ERCC6	ERCC Excision Repair 6, Chromatin Remodeling Factor	Protein Coding	52	GC10M049454	23.1733837127686	https://www.genecards.org/cgi-bin/carddisp.pl?gene=ERCC6
MTHFR	Methylenetetrahydrofolate Reductase	Protein Coding	54	GC01M011785	23.1721649169922	https://www.genecards.org/cgi-bin/carddisp.pl?gene=MTHFR
COL4A1	Collagen Type IV Alpha 1 Chain	Protein Coding	55	GC13M110148	23.0436668395996	https://www.genecards.org/cgi-bin/carddisp.pl?gene=COL4A1
RSF1	Remodeling And Spacing Factor 1	Protein Coding	42	GC11M103147	22.9791679382324	https://www.genecards.org/cgi-bin/carddisp.pl?gene=RSF1
ALB	Albumin	Protein Coding	56	GC04P073397	22.9419612884521	https://www.genecards.org/cgi-bin/carddisp.pl?gene=ALB
MAPK1	Mitogen-Activated Protein Kinase 1	Protein Coding	59	GC22M021759	22.8548183441162	https://www.genecards.org/cgi-bin/carddisp.pl?gene=MAPK1
FLNA	Filamin A	Protein Coding	55	GC0XM154348	22.6971797943115	https://www.genecards.org/cgi-bin/carddisp.pl?gene=FLNA
ESR1	Estrogen Receptor 1	Protein Coding	61	GC06P151656	22.6864891052246	https://www.genecards.org/cgi-bin/carddisp.pl?gene=ESR1
PTEN	Phosphatase And Tensin Homolog	Protein Coding	59	GC10P095599	22.4382209777832	https://www.genecards.org/cgi-bin/carddisp.pl?gene=PTEN
NOTCH1	Notch Receptor 1	Protein Coding	59	GC09M137930	22.300329208374	https://www.genecards.org/cgi-bin/carddisp.pl?gene=NOTCH1
IGF1	Insulin Like Growth Factor 1	Protein Coding	55	GC12M102395	22.1219387054443	https://www.genecards.org/cgi-bin/carddisp.pl?gene=IGF1
COL1A1	Collagen Type I Alpha 1 Chain	Protein Coding	56	GC17M054676	22.0171089172363	https://www.genecards.org/cgi-bin/carddisp.pl?gene=COL1A1
CAV1	Caveolin 1	Protein Coding	55	GC07P116524	21.9299640655518	https://www.genecards.org/cgi-bin/carddisp.pl?gene=CAV1
INS	Insulin	Protein Coding	54	GC11M002159	21.7661552429199	https://www.genecards.org/cgi-bin/carddisp.pl?gene=INS
SMARCA4	SWI/SNF Related, Matrix Associated, Actin Dependent Regulator Of Chromatin, Subfamily A, Member 4	Protein Coding	58	GC19P010932	21.4753761291504	https://www.genecards.org/cgi-bin/carddisp.pl?gene=SMARCA4
RBBP4	RB Binding Protein 4, Chromatin Remodeling Factor	Protein Coding	51	GC01P032651	21.324197769165	https://www.genecards.org/cgi-bin/carddisp.pl?gene=RBBP4
PTGS2	Prostaglandin-Endoperoxide Synthase 2	Protein Coding	56	GC01M186671	21.0351009368896	https://www.genecards.org/cgi-bin/carddisp.pl?gene=PTGS2
THBD	Thrombomodulin	Protein Coding	53	GC20M023026	20.9989833831787	https://www.genecards.org/cgi-bin/carddisp.pl?gene=THBD
SELP	Selectin P	Protein Coding	52	GC01M169558	20.5642395019531	https://www.genecards.org/cgi-bin/carddisp.pl?gene=SELP
FBN1	Fibrillin 1	Protein Coding	53	GC15M048408	20.5435962677002	https://www.genecards.org/cgi-bin/carddisp.pl?gene=FBN1
PECAM1	Platelet And Endothelial Cell Adhesion Molecule 1	Protein Coding	47	GC17M064319	20.4878215789795	https://www.genecards.org/cgi-bin/carddisp.pl?gene=PECAM1
FBLN5	Fibulin 5	Protein Coding	54	GC14M091869	20.4362487792969	https://www.genecards.org/cgi-bin/carddisp.pl?gene=FBLN5
NOS2	Nitric Oxide Synthase 2	Protein Coding	56	GC17M027756	20.4186191558838	https://www.genecards.org/cgi-bin/carddisp.pl?gene=NOS2
FN1	Fibronectin 1	Protein Coding	57	GC02M215360	20.3976535797119	https://www.genecards.org/cgi-bin/carddisp.pl?gene=FN1
GNA11	G Protein Subunit Alpha 11	Protein Coding	54	GC19P003094	20.3907527923584	https://www.genecards.org/cgi-bin/carddisp.pl?gene=GNA11
MMP1	Matrix Metallopeptidase 1	Protein Coding	57	GC11M104437	20.3752746582031	https://www.genecards.org/cgi-bin/carddisp.pl?gene=MMP1
PLAT	Plasminogen Activator, Tissue Type	Protein Coding	56	GC08M042174	20.1798496246338	https://www.genecards.org/cgi-bin/carddisp.pl?gene=PLAT
KRIT1	KRIT1 Ankyrin Repeat Containing	Protein Coding	48	GC07M092198	20.0060710906982	https://www.genecards.org/cgi-bin/carddisp.pl?gene=KRIT1
APP	Amyloid Beta Precursor Protein	Protein Coding	58	GC21M025880	19.9009494781494	https://www.genecards.org/cgi-bin/carddisp.pl?gene=APP
F5	Coagulation Factor V	Protein Coding	53	GC01M169511	19.8903579711914	https://www.genecards.org/cgi-bin/carddisp.pl?gene=F5
EPHB4	EPH Receptor B4	Protein Coding	60	GC07M103494	19.5026206970215	https://www.genecards.org/cgi-bin/carddisp.pl?gene=EPHB4
PPARG	Peroxisome Proliferator Activated Receptor Gamma	Protein Coding	60	GC03P012287	19.4932289123535	https://www.genecards.org/cgi-bin/carddisp.pl?gene=PPARG
F3	Coagulation Factor III, Tissue Factor	Protein Coding	52	GC01M094624	19.406099319458	https://www.genecards.org/cgi-bin/carddisp.pl?gene=F3
CD36	CD36 Molecule	Protein Coding	56	GC07P080369	19.3310413360596	https://www.genecards.org/cgi-bin/carddisp.pl?gene=CD36
SMAD3	SMAD Family Member 3	Protein Coding	59	GC15P067063	19.1499900817871	https://www.genecards.org/cgi-bin/carddisp.pl?gene=SMAD3
MMP3	Matrix Metallopeptidase 3	Protein Coding	57	GC11M102835	19.1409339904785	https://www.genecards.org/cgi-bin/carddisp.pl?gene=MMP3
MYH11	Myosin Heavy Chain 11	Protein Coding	52	GC16M016034	19.0886688232422	https://www.genecards.org/cgi-bin/carddisp.pl?gene=MYH11
KNG1	Kininogen 1	Protein Coding	55	GC03P186717	18.9804840087891	https://www.genecards.org/cgi-bin/carddisp.pl?gene=KNG1
PLG	Plasminogen	Protein Coding	56	GC06P160702	18.9519901275635	https://www.genecards.org/cgi-bin/carddisp.pl?gene=PLG
SP1	Sp1 Transcription Factor	Protein Coding	52	GC12P053380	18.9327659606934	https://www.genecards.org/cgi-bin/carddisp.pl?gene=SP1
MYLK	Myosin Light Chain Kinase	Protein Coding	57	GC03M123610	18.9198989868164	https://www.genecards.org/cgi-bin/carddisp.pl?gene=MYLK
CCM2	CCM2 Scaffold Protein	Protein Coding	49	GC07P044999	18.7955188751221	https://www.genecards.org/cgi-bin/carddisp.pl?gene=CCM2
SPP1	Secreted Phosphoprotein 1	Protein Coding	53	GC04P087975	18.7909545898438	https://www.genecards.org/cgi-bin/carddisp.pl?gene=SPP1
RBBP7	RB Binding Protein 7, Chromatin Remodeling Factor	Protein Coding	49	GC0XM016839	18.7529048919678	https://www.genecards.org/cgi-bin/carddisp.pl?gene=RBBP7
TIMP1	TIMP Metallopeptidase Inhibitor 1	Protein Coding	52	GC0XP047769	18.6790828704834	https://www.genecards.org/cgi-bin/carddisp.pl?gene=TIMP1
CBS	Cystathionine Beta-Synthase	Protein Coding	56	GC21M043053	18.6496524810791	https://www.genecards.org/cgi-bin/carddisp.pl?gene=CBS
ELMO2	Engulfment And Cell Motility 2	Protein Coding	48	GC20M046366	18.5359897613525	https://www.genecards.org/cgi-bin/carddisp.pl?gene=ELMO2
SRC	SRC Proto-Oncogene, Non-Receptor Tyrosine Kinase	Protein Coding	58	GC20P037344	18.4956474304199	https://www.genecards.org/cgi-bin/carddisp.pl?gene=SRC
STAT3	Signal Transducer And Activator Of Transcription 3	Protein Coding	61	GC17M042313	18.4038696289063	https://www.genecards.org/cgi-bin/carddisp.pl?gene=STAT3
KRAS	KRAS Proto-Oncogene, GTPase	Protein Coding	59	GC12M025204	18.4036026000977	https://www.genecards.org/cgi-bin/carddisp.pl?gene=KRAS
RASA1	RAS P21 Protein Activator 1	Protein Coding	52	GC05P087267	18.3554248809814	https://www.genecards.org/cgi-bin/carddisp.pl?gene=RASA1
COL1A2	Collagen Type I Alpha 2 Chain	Protein Coding	54	GC07P094394	18.3470649719238	https://www.genecards.org/cgi-bin/carddisp.pl?gene=COL1A2
HMOX1	Heme Oxygenase 1	Protein Coding	59	GC22P035380	18.2131404876709	https://www.genecards.org/cgi-bin/carddisp.pl?gene=HMOX1
LRP5	LDL Receptor Related Protein 5	Protein Coding	56	GC11P068298	18.1546535491943	https://www.genecards.org/cgi-bin/carddisp.pl?gene=LRP5
PDCD10	Programmed Cell Death 10	Protein Coding	48	GC03M167683	18.1014442443848	https://www.genecards.org/cgi-bin/carddisp.pl?gene=PDCD10
RAC1	Rac Family Small GTPase 1	Protein Coding	55	GC07P006377	18.0593967437744	https://www.genecards.org/cgi-bin/carddisp.pl?gene=RAC1
TGFBR1	Transforming Growth Factor Beta Receptor 1	Protein Coding	61	GC09P099104	18.0487194061279	https://www.genecards.org/cgi-bin/carddisp.pl?gene=TGFBR1
MADCAM1	Mucosal Vascular Addressin Cell Adhesion Molecule 1	Protein Coding	48	GC19P004016	18.0347442626953	https://www.genecards.org/cgi-bin/carddisp.pl?gene=MADCAM1
TGFBR2	Transforming Growth Factor Beta Receptor 2	Protein Coding	59	GC03P030623	17.9669456481934	https://www.genecards.org/cgi-bin/carddisp.pl?gene=TGFBR2
KCNK3	Potassium Two Pore Domain Channel Subfamily K Member 3	Protein Coding	57	GC02P026692	17.8001384735107	https://www.genecards.org/cgi-bin/carddisp.pl?gene=KCNK3
NPPA	Natriuretic Peptide A	Protein Coding	52	GC01M011846	17.58056640625	https://www.genecards.org/cgi-bin/carddisp.pl?gene=NPPA
BMP6	Bone Morphogenetic Protein 6	Protein Coding	51	GC06P007726	17.5153350830078	https://www.genecards.org/cgi-bin/carddisp.pl?gene=BMP6
TGFB2	Transforming Growth Factor Beta 2	Protein Coding	58	GC01P218345	17.505973815918	https://www.genecards.org/cgi-bin/carddisp.pl?gene=TGFB2
PIK3R1	Phosphoinositide-3-Kinase Regulatory Subunit 1	Protein Coding	57	GC05P068215	17.471830368042	https://www.genecards.org/cgi-bin/carddisp.pl?gene=PIK3R1
GLMN	Glomulin, FKBP Associated Protein	Protein Coding	46	GC01M092246	17.3041839599609	https://www.genecards.org/cgi-bin/carddisp.pl?gene=GLMN
JAK2	Janus Kinase 2	Protein Coding	60	GC09P004985	17.299243927002	https://www.genecards.org/cgi-bin/carddisp.pl?gene=JAK2
ADIPOQ	Adiponectin, C1Q And Collagen Domain Containing	Protein Coding	52	GC03P186842	17.2502002716064	https://www.genecards.org/cgi-bin/carddisp.pl?gene=ADIPOQ
MAP2K1	Mitogen-Activated Protein Kinase Kinase 1	Protein Coding	60	GC15P066386	17.2406597137451	https://www.genecards.org/cgi-bin/carddisp.pl?gene=MAP2K1
THBS1	Thrombospondin 1	Protein Coding	52	GC15P039581	17.1995525360107	https://www.genecards.org/cgi-bin/carddisp.pl?gene=THBS1
MPO	Myeloperoxidase	Protein Coding	59	GC17M058269	17.1376647949219	https://www.genecards.org/cgi-bin/carddisp.pl?gene=MPO
JUN	Jun Proto-Oncogene, AP-1 Transcription Factor Subunit	Protein Coding	55	GC01M058780	17.0734786987305	https://www.genecards.org/cgi-bin/carddisp.pl?gene=JUN
DLL4	Delta Like Canonical Notch Ligand 4	Protein Coding	54	GC15P040929	16.8655834197998	https://www.genecards.org/cgi-bin/carddisp.pl?gene=DLL4
VEZF1	Vascular Endothelial Zinc Finger 1	Protein Coding	41	GC17M057971	16.8260154724121	https://www.genecards.org/cgi-bin/carddisp.pl?gene=VEZF1
CCN2	Cellular Communication Network Factor 2	Protein Coding	53	GC06M131948	16.7076110839844	https://www.genecards.org/cgi-bin/carddisp.pl?gene=CCN2
BICRA	BRD4 Interacting Chromatin Remodeling Complex Associated Protein	Protein Coding	40	GC19P076487	16.6545734405518	https://www.genecards.org/cgi-bin/carddisp.pl?gene=BICRA
GNAQ	G Protein Subunit Alpha Q	Protein Coding	55	GC09M077716	16.6460781097412	https://www.genecards.org/cgi-bin/carddisp.pl?gene=GNAQ
MAPK3	Mitogen-Activated Protein Kinase 3	Protein Coding	56	GC16M039242	16.5725021362305	https://www.genecards.org/cgi-bin/carddisp.pl?gene=MAPK3
IL10	Interleukin 10	Protein Coding	55	GC01M206767	16.4986381530762	https://www.genecards.org/cgi-bin/carddisp.pl?gene=IL10
IFNG	Interferon Gamma	Protein Coding	57	GC12M068154	16.4637031555176	https://www.genecards.org/cgi-bin/carddisp.pl?gene=IFNG
BGLAP	Bone Gamma-Carboxyglutamate Protein	Protein Coding	46	GC01P156242	16.4512805938721	https://www.genecards.org/cgi-bin/carddisp.pl?gene=BGLAP
TIMP2	TIMP Metallopeptidase Inhibitor 2	Protein Coding	48	GC17M078852	16.3501262664795	https://www.genecards.org/cgi-bin/carddisp.pl?gene=TIMP2
LEP	Leptin	Protein Coding	53	GC07P128241	16.1980590820313	https://www.genecards.org/cgi-bin/carddisp.pl?gene=LEP
SMAD4	SMAD Family Member 4	Protein Coding	59	GC18P051028	16.1666889190674	https://www.genecards.org/cgi-bin/carddisp.pl?gene=SMAD4
MAPK14	Mitogen-Activated Protein Kinase 14	Protein Coding	58	GC06P096228	16.0525531768799	https://www.genecards.org/cgi-bin/carddisp.pl?gene=MAPK14
TNFSF11	TNF Superfamily Member 11	Protein Coding	56	GC13P042562	15.9388446807861	https://www.genecards.org/cgi-bin/carddisp.pl?gene=TNFSF11
CD34	CD34 Molecule	Protein Coding	52	GC01M207880	15.933482170105	https://www.genecards.org/cgi-bin/carddisp.pl?gene=CD34
PLAU	Plasminogen Activator, Urokinase	Protein Coding	59	GC10P073909	15.913311958313	https://www.genecards.org/cgi-bin/carddisp.pl?gene=PLAU
MXRA8	Matrix Remodeling Associated 8	Protein Coding	42	GC01M001352	15.9016647338867	https://www.genecards.org/cgi-bin/carddisp.pl?gene=MXRA8
LOX	Lysyl Oxidase	Protein Coding	54	GC05M122063	15.899468421936	https://www.genecards.org/cgi-bin/carddisp.pl?gene=LOX
SERPINC1	Serpin Family C Member 1	Protein Coding	56	GC01M174691	15.7702665328979	https://www.genecards.org/cgi-bin/carddisp.pl?gene=SERPINC1
MGP	Matrix Gla Protein	Protein Coding	49	GC12M023445	15.7449312210083	https://www.genecards.org/cgi-bin/carddisp.pl?gene=MGP
SMAD2	SMAD Family Member 2	Protein Coding	59	GC18M047809	15.7338085174561	https://www.genecards.org/cgi-bin/carddisp.pl?gene=SMAD2
HGF	Hepatocyte Growth Factor	Protein Coding	58	GC07M081699	15.7130146026611	https://www.genecards.org/cgi-bin/carddisp.pl?gene=HGF
CALCA	Calcitonin Related Polypeptide Alpha	Protein Coding	50	GC11M014945	15.7092304229736	https://www.genecards.org/cgi-bin/carddisp.pl?gene=CALCA
RHOA	Ras Homolog Family Member A	Protein Coding	57	GC03M049359	15.7068004608154	https://www.genecards.org/cgi-bin/carddisp.pl?gene=RHOA
AOC3	Amine Oxidase Copper Containing 3	Protein Coding	52	GC17P042851	15.6712675094604	https://www.genecards.org/cgi-bin/carddisp.pl?gene=AOC3
PSEN1	Presenilin 1	Protein Coding	60	GC14P073136	15.5862512588501	https://www.genecards.org/cgi-bin/carddisp.pl?gene=PSEN1
NDP	Norrin Cystine Knot Growth Factor NDP	Protein Coding	49	GC0XM043948	15.5662097930908	https://www.genecards.org/cgi-bin/carddisp.pl?gene=NDP
OLR1	Oxidized Low Density Lipoprotein Receptor 1	Protein Coding	50	GC12M023371	15.5399055480957	https://www.genecards.org/cgi-bin/carddisp.pl?gene=OLR1
PIK3CG	Phosphatidylinositol-4,5-Bisphosphate 3-Kinase Catalytic Subunit Gamma	Protein Coding	55	GC07P106865	15.514500617981	https://www.genecards.org/cgi-bin/carddisp.pl?gene=PIK3CG
SMARCA5	SWI/SNF Related, Matrix Associated, Actin Dependent Regulator Of Chromatin, Subfamily A, Member 5	Protein Coding	48	GC04P143513	15.4970645904541	https://www.genecards.org/cgi-bin/carddisp.pl?gene=SMARCA5
SQSTM1	Sequestosome 1	Protein Coding	55	GC05P179806	15.484432220459	https://www.genecards.org/cgi-bin/carddisp.pl?gene=SQSTM1
EPO	Erythropoietin	Protein Coding	49	GC07P100720	15.4606113433838	https://www.genecards.org/cgi-bin/carddisp.pl?gene=EPO
PTPN11	Protein Tyrosine Phosphatase Non-Receptor Type 11	Protein Coding	61	GC12P112418	15.4603471755981	https://www.genecards.org/cgi-bin/carddisp.pl?gene=PTPN11
CXCR4	C-X-C Motif Chemokine Receptor 4	Protein Coding	59	GC02M136114	15.4515972137451	https://www.genecards.org/cgi-bin/carddisp.pl?gene=CXCR4
AGER	Advanced Glycosylation End-Product Specific Receptor	Protein Coding	53	GC06M032180	15.4441795349121	https://www.genecards.org/cgi-bin/carddisp.pl?gene=AGER
TREX1	Three Prime Repair Exonuclease 1	Protein Coding	49	GC03P050552	15.3835105895996	https://www.genecards.org/cgi-bin/carddisp.pl?gene=TREX1
EGF	Epidermal Growth Factor	Protein Coding	57	GC04P109912	15.3731441497803	https://www.genecards.org/cgi-bin/carddisp.pl?gene=EGF
CASP3	Caspase 3	Protein Coding	56	GC04M184627	15.3466100692749	https://www.genecards.org/cgi-bin/carddisp.pl?gene=CASP3
EP300	E1A Binding Protein P300	Protein Coding	59	GC22P047611	15.1713047027588	https://www.genecards.org/cgi-bin/carddisp.pl?gene=EP300
TLR4	Toll Like Receptor 4	Protein Coding	58	GC09P117704	15.1033916473389	https://www.genecards.org/cgi-bin/carddisp.pl?gene=TLR4
APOB	Apolipoprotein B	Protein Coding	53	GC02M020956	15.0973892211914	https://www.genecards.org/cgi-bin/carddisp.pl?gene=APOB
SMARCB1	SWI/SNF Related, Matrix Associated, Actin Dependent Regulator Of Chromatin, Subfamily B, Member 1	Protein Coding	53	GC22P023786	15.0684947967529	https://www.genecards.org/cgi-bin/carddisp.pl?gene=SMARCB1
SOD1	Superoxide Dismutase 1	Protein Coding	60	GC21P031659	15.0612840652466	https://www.genecards.org/cgi-bin/carddisp.pl?gene=SOD1
AKT3	AKT Serine/Threonine Kinase 3	Protein Coding	61	GC01M243488	15.0451974868774	https://www.genecards.org/cgi-bin/carddisp.pl?gene=AKT3
NRP2	Neuropilin 2	Protein Coding	52	GC02P205681	15.0289707183838	https://www.genecards.org/cgi-bin/carddisp.pl?gene=NRP2
SS18	SS18 Subunit Of BAF Chromatin Remodeling Complex	Protein Coding	46	GC18M026016	14.9631948471069	https://www.genecards.org/cgi-bin/carddisp.pl?gene=SS18
FZD4	Frizzled Class Receptor 4	Protein Coding	56	GC11M086945	14.9342985153198	https://www.genecards.org/cgi-bin/carddisp.pl?gene=FZD4
PRKG1	Protein Kinase CGMP-Dependent 1	Protein Coding	57	GC10P050991	14.8587579727173	https://www.genecards.org/cgi-bin/carddisp.pl?gene=PRKG1
SMARCE1	SWI/SNF Related, Matrix Associated, Actin Dependent Regulator Of Chromatin, Subfamily E, Member 1	Protein Coding	51	GC17M040624	14.842794418335	https://www.genecards.org/cgi-bin/carddisp.pl?gene=SMARCE1
EIF2AK4	Eukaryotic Translation Initiation Factor 2 Alpha Kinase 4	Protein Coding	52	GC15P039934	14.8130989074707	https://www.genecards.org/cgi-bin/carddisp.pl?gene=EIF2AK4
MMP14	Matrix Metallopeptidase 14	Protein Coding	57	GC14P036230	14.8118667602539	https://www.genecards.org/cgi-bin/carddisp.pl?gene=MMP14
TGFB3	Transforming Growth Factor Beta 3	Protein Coding	54	GC14M075958	14.7401313781738	https://www.genecards.org/cgi-bin/carddisp.pl?gene=TGFB3
HRAS	HRas Proto-Oncogene, GTPase	Protein Coding	59	GC11M004801	14.7381629943848	https://www.genecards.org/cgi-bin/carddisp.pl?gene=HRAS
VTN	Vitronectin	Protein Coding	51	GC17M053597	14.6545009613037	https://www.genecards.org/cgi-bin/carddisp.pl?gene=VTN
CST3	Cystatin C	Protein Coding	51	GC20M023699	14.6357164382935	https://www.genecards.org/cgi-bin/carddisp.pl?gene=CST3
REN	Renin	Protein Coding	55	GC01M204154	14.5903205871582	https://www.genecards.org/cgi-bin/carddisp.pl?gene=REN
TERT	Telomerase Reverse Transcriptase	Protein Coding	58	GC05M001253	14.5901775360107	https://www.genecards.org/cgi-bin/carddisp.pl?gene=TERT
FGFR1	Fibroblast Growth Factor Receptor 1	Protein Coding	63	GC08M038400	14.5522756576538	https://www.genecards.org/cgi-bin/carddisp.pl?gene=FGFR1
ENPP1	Ectonucleotide Pyrophosphatase/Phosphodiesterase 1	Protein Coding	57	GC06P131808	14.5377931594849	https://www.genecards.org/cgi-bin/carddisp.pl?gene=ENPP1
MAPT	Microtubule Associated Protein Tau	Protein Coding	57	GC17P045894	14.5229959487915	https://www.genecards.org/cgi-bin/carddisp.pl?gene=MAPT
MXRA7	Matrix Remodeling Associated 7	Protein Coding	38	GC17M076672	14.5143566131592	https://www.genecards.org/cgi-bin/carddisp.pl?gene=MXRA7
FOS	Fos Proto-Oncogene, AP-1 Transcription Factor Subunit	Protein Coding	57	GC14P075278	14.5082445144653	https://www.genecards.org/cgi-bin/carddisp.pl?gene=FOS
NFKB1	Nuclear Factor Kappa B Subunit 1	Protein Coding	60	GC04P102501	14.458948135376	https://www.genecards.org/cgi-bin/carddisp.pl?gene=NFKB1
SMARCA2	SWI/SNF Related, Matrix Associated, Actin Dependent Regulator Of Chromatin, Subfamily A, Member 2	Protein Coding	56	GC09P001980	14.4434032440186	https://www.genecards.org/cgi-bin/carddisp.pl?gene=SMARCA2
MIR126	MicroRNA 126	RNA Gene	25	GC09P136670	14.4347343444824	https://www.genecards.org/cgi-bin/carddisp.pl?gene=MIR126
APOA1	Apolipoprotein A1	Protein Coding	57	GC11M116835	14.3725833892822	https://www.genecards.org/cgi-bin/carddisp.pl?gene=APOA1
NHS	NHS Actin Remodeling Regulator	Protein Coding	43	GC0XP017393	14.2519235610962	https://www.genecards.org/cgi-bin/carddisp.pl?gene=NHS
FGF23	Fibroblast Growth Factor 23	Protein Coding	52	GC12M004368	14.1654148101807	https://www.genecards.org/cgi-bin/carddisp.pl?gene=FGF23
SUPT16H	SPT16 Homolog, Facilitates Chromatin Remodeling Subunit	Protein Coding	46	GC14M021351	14.0999069213867	https://www.genecards.org/cgi-bin/carddisp.pl?gene=SUPT16H
MIR204	MicroRNA 204	RNA Gene	26	GC09M070809	13.9927005767822	https://www.genecards.org/cgi-bin/carddisp.pl?gene=MIR204
MTOR	Mechanistic Target Of Rapamycin Kinase	Protein Coding	62	GC01M011106	13.9809637069702	https://www.genecards.org/cgi-bin/carddisp.pl?gene=MTOR
SMARCC1	SWI/SNF Related, Matrix Associated, Actin Dependent Regulator Of Chromatin Subfamily C Member 1	Protein Coding	49	GC03M047585	13.941614151001	https://www.genecards.org/cgi-bin/carddisp.pl?gene=SMARCC1
SMARCA1	SWI/SNF Related, Matrix Associated, Actin Dependent Regulator Of Chromatin, Subfamily A, Member 1	Protein Coding	46	GC0XM129447	13.9225263595581	https://www.genecards.org/cgi-bin/carddisp.pl?gene=SMARCA1
NPPB	Natriuretic Peptide B	Protein Coding	50	GC01M011858	13.9190797805786	https://www.genecards.org/cgi-bin/carddisp.pl?gene=NPPB
NOX4	NADPH Oxidase 4	Protein Coding	50	GC11M089324	13.9072818756104	https://www.genecards.org/cgi-bin/carddisp.pl?gene=NOX4
SPARC	Secreted Protein Acidic And Cysteine Rich	Protein Coding	56	GC05M151661	13.8922872543335	https://www.genecards.org/cgi-bin/carddisp.pl?gene=SPARC
RBPJ	Recombination Signal Binding Protein For Immunoglobulin Kappa J Region	Protein Coding	53	GC04P026105	13.8544464111328	https://www.genecards.org/cgi-bin/carddisp.pl?gene=RBPJ
LDLR	Low Density Lipoprotein Receptor	Protein Coding	58	GC19P011091	13.8484554290771	https://www.genecards.org/cgi-bin/carddisp.pl?gene=LDLR
ATRIP	ATR Interacting Protein	Protein Coding	49	GC03P050545	13.8325881958008	https://www.genecards.org/cgi-bin/carddisp.pl?gene=ATRIP
PON1	Paraoxonase 1	Protein Coding	55	GC07M095297	13.7749919891357	https://www.genecards.org/cgi-bin/carddisp.pl?gene=PON1
ITGB1	Integrin Subunit Beta 1	Protein Coding	57	GC10M033922	13.770697593689	https://www.genecards.org/cgi-bin/carddisp.pl?gene=ITGB1
ITGB3	Integrin Subunit Beta 3	Protein Coding	59	GC17P067114	13.7681341171265	https://www.genecards.org/cgi-bin/carddisp.pl?gene=ITGB3
ARID1B	AT-Rich Interaction Domain 1B	Protein Coding	52	GC06P156777	13.7556428909302	https://www.genecards.org/cgi-bin/carddisp.pl?gene=ARID1B
TBX4	T-Box Transcription Factor 4	Protein Coding	47	GC17P067536	13.7502126693726	https://www.genecards.org/cgi-bin/carddisp.pl?gene=TBX4
BCL2	BCL2 Apoptosis Regulator	Protein Coding	57	GC18M063123	13.6418409347534	https://www.genecards.org/cgi-bin/carddisp.pl?gene=BCL2
EDNRA	Endothelin Receptor Type A	Protein Coding	56	GC04P147480	13.6399869918823	https://www.genecards.org/cgi-bin/carddisp.pl?gene=EDNRA
IL1A	Interleukin 1 Alpha	Protein Coding	52	GC02M112773	13.5204238891602	https://www.genecards.org/cgi-bin/carddisp.pl?gene=IL1A
ITGA4	Integrin Subunit Alpha 4	Protein Coding	55	GC02P181456	13.4132442474365	https://www.genecards.org/cgi-bin/carddisp.pl?gene=ITGA4
CYP1B1	Cytochrome P450 Family 1 Subfamily B Member 1	Protein Coding	54	GC02M038066	13.3952045440674	https://www.genecards.org/cgi-bin/carddisp.pl?gene=CYP1B1
SMARCC2	SWI/SNF Related, Matrix Associated, Actin Dependent Regulator Of Chromatin Subfamily C Member 2	Protein Coding	51	GC12M057142	13.3863515853882	https://www.genecards.org/cgi-bin/carddisp.pl?gene=SMARCC2
KIT	KIT Proto-Oncogene, Receptor Tyrosine Kinase	Protein Coding	60	GC04P054657	13.3292560577393	https://www.genecards.org/cgi-bin/carddisp.pl?gene=KIT
MMP13	Matrix Metallopeptidase 13	Protein Coding	57	GC11M102942	13.3267135620117	https://www.genecards.org/cgi-bin/carddisp.pl?gene=MMP13
SOX17	SRY-Box Transcription Factor 17	Protein Coding	49	GC08P054457	13.2452430725098	https://www.genecards.org/cgi-bin/carddisp.pl?gene=SOX17
GJA1	Gap Junction Protein Alpha 1	Protein Coding	57	GC06P121436	13.2279109954834	https://www.genecards.org/cgi-bin/carddisp.pl?gene=GJA1
EFEMP2	EGF Containing Fibulin Extracellular Matrix Protein 2	Protein Coding	51	GC11M102565	13.219409942627	https://www.genecards.org/cgi-bin/carddisp.pl?gene=EFEMP2
IL4	Interleukin 4	Protein Coding	53	GC05P132673	13.2086791992188	https://www.genecards.org/cgi-bin/carddisp.pl?gene=IL4
BMP2	Bone Morphogenetic Protein 2	Protein Coding	53	GC20P006767	13.1997623443604	https://www.genecards.org/cgi-bin/carddisp.pl?gene=BMP2
SMARCD1	SWI/SNF Related, Matrix Associated, Actin Dependent Regulator Of Chromatin, Subfamily D, Member 1	Protein Coding	49	GC12P050085	13.1754064559937	https://www.genecards.org/cgi-bin/carddisp.pl?gene=SMARCD1
RPL5	Ribosomal Protein L5	Protein Coding	54	GC01P092832	13.1719131469727	https://www.genecards.org/cgi-bin/carddisp.pl?gene=RPL5
NT5E	5'-Nucleotidase Ecto	Protein Coding	59	GC06P085449	13.1479587554932	https://www.genecards.org/cgi-bin/carddisp.pl?gene=NT5E
SS18L1	SS18L1 Subunit Of BAF Chromatin Remodeling Complex	Protein Coding	45	GC20P062143	13.1461620330811	https://www.genecards.org/cgi-bin/carddisp.pl?gene=SS18L1
LOC102723566	Uncharacterized LOC102723566	RNA Gene	15	GC09P127816	13.1298770904541	https://www.genecards.org/cgi-bin/carddisp.pl?gene=LOC102723566
ATP13A3	ATPase 13A3	Protein Coding	46	GC03M194402	13.0422992706299	https://www.genecards.org/cgi-bin/carddisp.pl?gene=ATP13A3
CHD4	Chromodomain Helicase DNA Binding Protein 4	Protein Coding	51	GC12M006570	12.9864864349365	https://www.genecards.org/cgi-bin/carddisp.pl?gene=CHD4
PDGFRA	Platelet Derived Growth Factor Receptor Alpha	Protein Coding	60	GC04P054229	12.9599380493164	https://www.genecards.org/cgi-bin/carddisp.pl?gene=PDGFRA
BPTF	Bromodomain PHD Finger Transcription Factor	Protein Coding	48	GC17P067825	12.9510049819946	https://www.genecards.org/cgi-bin/carddisp.pl?gene=BPTF
PIK3R2	Phosphoinositide-3-Kinase Regulatory Subunit 2	Protein Coding	56	GC19P018153	12.9219665527344	https://www.genecards.org/cgi-bin/carddisp.pl?gene=PIK3R2
PDGFA	Platelet Derived Growth Factor Subunit A	Protein Coding	50	GC07M000497	12.8815279006958	https://www.genecards.org/cgi-bin/carddisp.pl?gene=PDGFA
SERPINA3	Serpin Family A Member 3	Protein Coding	50	GC14P094612	12.8384866714478	https://www.genecards.org/cgi-bin/carddisp.pl?gene=SERPINA3
CCND1	Cyclin D1	Protein Coding	60	GC11P069641	12.8236141204834	https://www.genecards.org/cgi-bin/carddisp.pl?gene=CCND1
CETP	Cholesteryl Ester Transfer Protein	Protein Coding	53	GC16P056961	12.8109703063965	https://www.genecards.org/cgi-bin/carddisp.pl?gene=CETP
ADM	Adrenomedullin	Protein Coding	51	GC11P010304	12.7641134262085	https://www.genecards.org/cgi-bin/carddisp.pl?gene=ADM
ABCC6	ATP Binding Cassette Subfamily C Member 6	Protein Coding	53	GC16M016148	12.7583141326904	https://www.genecards.org/cgi-bin/carddisp.pl?gene=ABCC6
XDH	Xanthine Dehydrogenase	Protein Coding	54	GC02M031334	12.7162704467773	https://www.genecards.org/cgi-bin/carddisp.pl?gene=XDH
BCL7B	BAF Chromatin Remodeling Complex Subunit BCL7B	Protein Coding	43	GC07M073536	12.7027225494385	https://www.genecards.org/cgi-bin/carddisp.pl?gene=BCL7B
PIK3CB	Phosphatidylinositol-4,5-Bisphosphate 3-Kinase Catalytic Subunit Beta	Protein Coding	55	GC03M138652	12.6892700195313	https://www.genecards.org/cgi-bin/carddisp.pl?gene=PIK3CB
CYBA	Cytochrome B-245 Alpha Chain	Protein Coding	54	GC16M088643	12.6520948410034	https://www.genecards.org/cgi-bin/carddisp.pl?gene=CYBA
SERPINF1	Serpin Family F Member 1	Protein Coding	53	GC17P001948	12.5984630584717	https://www.genecards.org/cgi-bin/carddisp.pl?gene=SERPINF1
VHL	Von Hippel-Lindau Tumor Suppressor	Protein Coding	54	GC03P013997	12.5911283493042	https://www.genecards.org/cgi-bin/carddisp.pl?gene=VHL
MMP12	Matrix Metallopeptidase 12	Protein Coding	53	GC11M102862	12.5887336730957	https://www.genecards.org/cgi-bin/carddisp.pl?gene=MMP12
HSPG2	Heparan Sulfate Proteoglycan 2	Protein Coding	54	GC01M021822	12.5453796386719	https://www.genecards.org/cgi-bin/carddisp.pl?gene=HSPG2
CXCL12	C-X-C Motif Chemokine Ligand 12	Protein Coding	51	GC10M044370	12.4959468841553	https://www.genecards.org/cgi-bin/carddisp.pl?gene=CXCL12
INO80	INO80 Complex ATPase Subunit	Protein Coding	43	GC15M040979	12.4672346115112	https://www.genecards.org/cgi-bin/carddisp.pl?gene=INO80
CD40LG	CD40 Ligand	Protein Coding	57	GC0XP136649	12.4632749557495	https://www.genecards.org/cgi-bin/carddisp.pl?gene=CD40LG
BRAF	B-Raf Proto-Oncogene, Serine/Threonine Kinase	Protein Coding	60	GC07M140745	12.4454927444458	https://www.genecards.org/cgi-bin/carddisp.pl?gene=BRAF
BAZ1A	Bromodomain Adjacent To Zinc Finger Domain 1A	Protein Coding	46	GC14M034752	12.4407253265381	https://www.genecards.org/cgi-bin/carddisp.pl?gene=BAZ1A
IGF1R	Insulin Like Growth Factor 1 Receptor	Protein Coding	61	GC15P098648	12.4383335113525	https://www.genecards.org/cgi-bin/carddisp.pl?gene=IGF1R
GDF2	Growth Differentiation Factor 2	Protein Coding	51	GC10P047322	12.3877582550049	https://www.genecards.org/cgi-bin/carddisp.pl?gene=GDF2
COL5A1	Collagen Type V Alpha 1 Chain	Protein Coding	53	GC09P134641	12.3605442047119	https://www.genecards.org/cgi-bin/carddisp.pl?gene=COL5A1
LMNA	Lamin A/C	Protein Coding	56	GC01P156082	12.355562210083	https://www.genecards.org/cgi-bin/carddisp.pl?gene=LMNA
PTK2	Protein Tyrosine Kinase 2	Protein Coding	55	GC08M140657	12.3144197463989	https://www.genecards.org/cgi-bin/carddisp.pl?gene=PTK2
ADA2	Adenosine Deaminase 2	Protein Coding	47	GC22M017235	12.3101873397827	https://www.genecards.org/cgi-bin/carddisp.pl?gene=ADA2
CD44	CD44 Molecule (Indian Blood Group)	Protein Coding	55	GC11P035139	12.3043441772461	https://www.genecards.org/cgi-bin/carddisp.pl?gene=CD44
RUNX2	RUNX Family Transcription Factor 2	Protein Coding	53	GC06P096322	12.286470413208	https://www.genecards.org/cgi-bin/carddisp.pl?gene=RUNX2
ECE1	Endothelin Converting Enzyme 1	Protein Coding	55	GC01M021217	12.2757663726807	https://www.genecards.org/cgi-bin/carddisp.pl?gene=ECE1
TSPAN12	Tetraspanin 12	Protein Coding	49	GC07M120787	12.2709112167358	https://www.genecards.org/cgi-bin/carddisp.pl?gene=TSPAN12
F2R	Coagulation Factor II Thrombin Receptor	Protein Coding	53	GC05P076716	12.2632207870483	https://www.genecards.org/cgi-bin/carddisp.pl?gene=F2R
BCL7A	BAF Chromatin Remodeling Complex Subunit BCL7A	Protein Coding	40	GC12P122019	12.2621660232544	https://www.genecards.org/cgi-bin/carddisp.pl?gene=BCL7A
TAGLN	Transgelin	Protein Coding	50	GC11P117199	12.2570838928223	https://www.genecards.org/cgi-bin/carddisp.pl?gene=TAGLN
PMS2	PMS1 Homolog 2, Mismatch Repair System Component	Protein Coding	55	GC07M005973	12.1873340606689	https://www.genecards.org/cgi-bin/carddisp.pl?gene=PMS2
ATRX	ATRX Chromatin Remodeler	Protein Coding	53	GC0XM077504	12.1524019241333	https://www.genecards.org/cgi-bin/carddisp.pl?gene=ATRX
MAPK8	Mitogen-Activated Protein Kinase 8	Protein Coding	57	GC10P048306	12.1505508422852	https://www.genecards.org/cgi-bin/carddisp.pl?gene=MAPK8
PAX6	Paired Box 6	Protein Coding	54	GC11M031784	12.0886039733887	https://www.genecards.org/cgi-bin/carddisp.pl?gene=PAX6
ARID1A	AT-Rich Interaction Domain 1A	Protein Coding	52	GC01P026693	12.0860776901245	https://www.genecards.org/cgi-bin/carddisp.pl?gene=ARID1A
SETD2	SET Domain Containing 2, Histone Lysine Methyltransferase	Protein Coding	53	GC03M047033	12.0848255157471	https://www.genecards.org/cgi-bin/carddisp.pl?gene=SETD2
EDNRB	Endothelin Receptor Type B	Protein Coding	56	GC13M077895	12.0701704025269	https://www.genecards.org/cgi-bin/carddisp.pl?gene=EDNRB
IL18	Interleukin 18	Protein Coding	50	GC11M112143	12.0602254867554	https://www.genecards.org/cgi-bin/carddisp.pl?gene=IL18
COL4A2	Collagen Type IV Alpha 2 Chain	Protein Coding	53	GC13P110305	12.0540008544922	https://www.genecards.org/cgi-bin/carddisp.pl?gene=COL4A2
SIRT1	Sirtuin 1	Protein Coding	56	GC10P067884	12.0510931015015	https://www.genecards.org/cgi-bin/carddisp.pl?gene=SIRT1
STAT1	Signal Transducer And Activator Of Transcription 1	Protein Coding	60	GC02M190908	12.0314102172852	https://www.genecards.org/cgi-bin/carddisp.pl?gene=STAT1
HTRA1	HtrA Serine Peptidase 1	Protein Coding	52	GC10P122461	12.0299100875854	https://www.genecards.org/cgi-bin/carddisp.pl?gene=HTRA1
IL17A	Interleukin 17A	Protein Coding	50	GC06P052186	12.0291004180908	https://www.genecards.org/cgi-bin/carddisp.pl?gene=IL17A
CDC42	Cell Division Cycle 42	Protein Coding	57	GC01P022052	12.0278844833374	https://www.genecards.org/cgi-bin/carddisp.pl?gene=CDC42
LPL	Lipoprotein Lipase	Protein Coding	56	GC08P019901	12.0276947021484	https://www.genecards.org/cgi-bin/carddisp.pl?gene=LPL
JAM2	Junctional Adhesion Molecule 2	Protein Coding	50	GC21P025639	11.9884185791016	https://www.genecards.org/cgi-bin/carddisp.pl?gene=JAM2
TNC	Tenascin C	Protein Coding	56	GC09M115019	11.943380355835	https://www.genecards.org/cgi-bin/carddisp.pl?gene=TNC
ELANE	Elastase, Neutrophil Expressed	Protein Coding	58	GC19P004053	11.8837566375732	https://www.genecards.org/cgi-bin/carddisp.pl?gene=ELANE
BDNF	Brain Derived Neurotrophic Factor	Protein Coding	56	GC11M027654	11.843505859375	https://www.genecards.org/cgi-bin/carddisp.pl?gene=BDNF
SOD2	Superoxide Dismutase 2	Protein Coding	53	GC06M159669	11.7877550125122	https://www.genecards.org/cgi-bin/carddisp.pl?gene=SOD2
MYOCD	Myocardin	Protein Coding	48	GC17P012665	11.7488012313843	https://www.genecards.org/cgi-bin/carddisp.pl?gene=MYOCD
PROK1	Prokineticin 1	Protein Coding	43	GC01P110451	11.7211103439331	https://www.genecards.org/cgi-bin/carddisp.pl?gene=PROK1
MIR214	MicroRNA 214	RNA Gene	25	GC01M172234	11.7092475891113	https://www.genecards.org/cgi-bin/carddisp.pl?gene=MIR214
TYMP	Thymidine Phosphorylase	Protein Coding	54	GC22M050525	11.6984252929688	https://www.genecards.org/cgi-bin/carddisp.pl?gene=TYMP
MIR146A	MicroRNA 146a	RNA Gene	25	GC05P160485	11.681510925293	https://www.genecards.org/cgi-bin/carddisp.pl?gene=MIR146A
HMGCR	3-Hydroxy-3-Methylglutaryl-CoA Reductase	Protein Coding	53	GC05P075336	11.679801940918	https://www.genecards.org/cgi-bin/carddisp.pl?gene=HMGCR
BCL7C	BAF Chromatin Remodeling Complex Subunit BCL7C	Protein Coding	40	GC16M039331	11.6570053100586	https://www.genecards.org/cgi-bin/carddisp.pl?gene=BCL7C
FLII	FLII Actin Remodeling Protein	Protein Coding	50	GC17M018244	11.6406478881836	https://www.genecards.org/cgi-bin/carddisp.pl?gene=FLII
DIPK1A	Divergent Protein Kinase Domain 1A	Protein Coding	39	GC01M092833	11.6160640716553	https://www.genecards.org/cgi-bin/carddisp.pl?gene=DIPK1A
IL13	Interleukin 13	Protein Coding	50	GC05P132656	11.5926170349121	https://www.genecards.org/cgi-bin/carddisp.pl?gene=IL13
MYC	MYC Proto-Oncogene, BHLH Transcription Factor	Protein Coding	59	GC08P127735	11.5892772674561	https://www.genecards.org/cgi-bin/carddisp.pl?gene=MYC
FOXE3	Forkhead Box E3	Protein Coding	43	GC01P047416	11.4759464263916	https://www.genecards.org/cgi-bin/carddisp.pl?gene=FOXE3
PF4	Platelet Factor 4	Protein Coding	47	GC04M073980	11.4159393310547	https://www.genecards.org/cgi-bin/carddisp.pl?gene=PF4
NF1	Neurofibromin 1	Protein Coding	54	GC17P031094	11.3704290390015	https://www.genecards.org/cgi-bin/carddisp.pl?gene=NF1
ANXA5	Annexin A5	Protein Coding	52	GC04M121667	11.3045463562012	https://www.genecards.org/cgi-bin/carddisp.pl?gene=ANXA5
BMP4	Bone Morphogenetic Protein 4	Protein Coding	55	GC14M053949	11.2813196182251	https://www.genecards.org/cgi-bin/carddisp.pl?gene=BMP4
PTGIS	Prostaglandin I2 Synthase	Protein Coding	52	GC20M049503	11.2685947418213	https://www.genecards.org/cgi-bin/carddisp.pl?gene=PTGIS
CREBBP	CREB Binding Protein	Protein Coding	60	GC16M009385	11.2577142715454	https://www.genecards.org/cgi-bin/carddisp.pl?gene=CREBBP
ACTB	Actin Beta	Protein Coding	56	GC07M005527	11.2418632507324	https://www.genecards.org/cgi-bin/carddisp.pl?gene=ACTB
KL	Klotho	Protein Coding	55	GC13P033016	11.2393560409546	https://www.genecards.org/cgi-bin/carddisp.pl?gene=KL
NFE2L2	NFE2 Like BZIP Transcription Factor 2	Protein Coding	58	GC02M177227	11.2063455581665	https://www.genecards.org/cgi-bin/carddisp.pl?gene=NFE2L2
MIR29B1	MicroRNA 29b-1	RNA Gene	23	GC07M130877	11.1550426483154	https://www.genecards.org/cgi-bin/carddisp.pl?gene=MIR29B1
PCNA	Proliferating Cell Nuclear Antigen	Protein Coding	57	GC20M005114	11.1456480026245	https://www.genecards.org/cgi-bin/carddisp.pl?gene=PCNA
APOH	Apolipoprotein H	Protein Coding	51	GC17M066212	11.139253616333	https://www.genecards.org/cgi-bin/carddisp.pl?gene=APOH
CSF3	Colony Stimulating Factor 3	Protein Coding	47	GC17P040015	11.1200466156006	https://www.genecards.org/cgi-bin/carddisp.pl?gene=CSF3
AEBP1	AE Binding Protein 1	Protein Coding	48	GC07P044107	11.105094909668	https://www.genecards.org/cgi-bin/carddisp.pl?gene=AEBP1
ITGAM	Integrin Subunit Alpha M	Protein Coding	55	GC16P043916	11.0870027542114	https://www.genecards.org/cgi-bin/carddisp.pl?gene=ITGAM
MIR155	MicroRNA 155	RNA Gene	23	GC21P025573	11.0657472610474	https://www.genecards.org/cgi-bin/carddisp.pl?gene=MIR155
EPAS1	Endothelial PAS Domain Protein 1	Protein Coding	57	GC02P046293	11.0254783630371	https://www.genecards.org/cgi-bin/carddisp.pl?gene=EPAS1
GNA14	G Protein Subunit Alpha 14	Protein Coding	50	GC09M077423	10.9661779403687	https://www.genecards.org/cgi-bin/carddisp.pl?gene=GNA14
BSG	Basigin (Ok Blood Group)	Protein Coding	51	GC19P000571	10.9469470977783	https://www.genecards.org/cgi-bin/carddisp.pl?gene=BSG
CYBB	Cytochrome B-245 Beta Chain	Protein Coding	56	GC0XP037780	10.9290189743042	https://www.genecards.org/cgi-bin/carddisp.pl?gene=CYBB
CD40	CD40 Molecule	Protein Coding	57	GC20P046118	10.9239950180054	https://www.genecards.org/cgi-bin/carddisp.pl?gene=CD40
SMARCD3	SWI/SNF Related, Matrix Associated, Actin Dependent Regulator Of Chromatin, Subfamily D, Member 3	Protein Coding	46	GC07M151238	10.8825244903564	https://www.genecards.org/cgi-bin/carddisp.pl?gene=SMARCD3
SDHB	Succinate Dehydrogenase Complex Iron Sulfur Subunit B	Protein Coding	54	GC01M018419	10.8434047698975	https://www.genecards.org/cgi-bin/carddisp.pl?gene=SDHB
MIR199A1	MicroRNA 199a-1	RNA Gene	22	GC19M010817	10.8314924240112	https://www.genecards.org/cgi-bin/carddisp.pl?gene=MIR199A1
HMGB1	High Mobility Group Box 1	Protein Coding	54	GC13M030456	10.821008682251	https://www.genecards.org/cgi-bin/carddisp.pl?gene=HMGB1
MIR143	MicroRNA 143	RNA Gene	26	GC05P149417	10.8046541213989	https://www.genecards.org/cgi-bin/carddisp.pl?gene=MIR143
PLOD1	Procollagen-Lysine,2-Oxoglutarate 5-Dioxygenase 1	Protein Coding	52	GC01P011934	10.787709236145	https://www.genecards.org/cgi-bin/carddisp.pl?gene=PLOD1
NOTCH4	Notch Receptor 4	Protein Coding	53	GC06M074957	10.7848558425903	https://www.genecards.org/cgi-bin/carddisp.pl?gene=NOTCH4
HDAC1	Histone Deacetylase 1	Protein Coding	57	GC01P032292	10.7817192077637	https://www.genecards.org/cgi-bin/carddisp.pl?gene=HDAC1
KAT6B	Lysine Acetyltransferase 6B	Protein Coding	52	GC10P074873	10.7725620269775	https://www.genecards.org/cgi-bin/carddisp.pl?gene=KAT6B
F2RL1	F2R Like Trypsin Receptor 1	Protein Coding	51	GC05P076818	10.7130718231201	https://www.genecards.org/cgi-bin/carddisp.pl?gene=F2RL1
ABCA1	ATP Binding Cassette Subfamily A Member 1	Protein Coding	55	GC09M104781	10.7055253982544	https://www.genecards.org/cgi-bin/carddisp.pl?gene=ABCA1
RAF1	Raf-1 Proto-Oncogene, Serine/Threonine Kinase	Protein Coding	61	GC03M012583	10.6812858581543	https://www.genecards.org/cgi-bin/carddisp.pl?gene=RAF1
PDE5A	Phosphodiesterase 5A	Protein Coding	52	GC04M119494	10.6803331375122	https://www.genecards.org/cgi-bin/carddisp.pl?gene=PDE5A
PPARA	Peroxisome Proliferator Activated Receptor Alpha	Protein Coding	51	GC22P046150	10.6597337722778	https://www.genecards.org/cgi-bin/carddisp.pl?gene=PPARA
CHD3	Chromodomain Helicase DNA Binding Protein 3	Protein Coding	50	GC17P012075	10.6528949737549	https://www.genecards.org/cgi-bin/carddisp.pl?gene=CHD3
NOX1	NADPH Oxidase 1	Protein Coding	50	GC0XM100843	10.6387662887573	https://www.genecards.org/cgi-bin/carddisp.pl?gene=NOX1
CDKN1A	Cyclin Dependent Kinase Inhibitor 1A	Protein Coding	55	GC06P096237	10.6321086883545	https://www.genecards.org/cgi-bin/carddisp.pl?gene=CDKN1A
YAP1	Yes1 Associated Transcriptional Regulator	Protein Coding	55	GC11P102110	10.6133842468262	https://www.genecards.org/cgi-bin/carddisp.pl?gene=YAP1
CCNH	Cyclin H	Protein Coding	53	GC05M087311	10.590353012085	https://www.genecards.org/cgi-bin/carddisp.pl?gene=CCNH
TIMP3	TIMP Metallopeptidase Inhibitor 3	Protein Coding	50	GC22P047302	10.5596513748169	https://www.genecards.org/cgi-bin/carddisp.pl?gene=TIMP3
ALOX5	Arachidonate 5-Lipoxygenase	Protein Coding	54	GC10P045374	10.5570945739746	https://www.genecards.org/cgi-bin/carddisp.pl?gene=ALOX5
ITGA2	Integrin Subunit Alpha 2	Protein Coding	53	GC05P052989	10.5266199111938	https://www.genecards.org/cgi-bin/carddisp.pl?gene=ITGA2
SLC2A10	Solute Carrier Family 2 Member 10	Protein Coding	50	GC20P046709	10.5129423141479	https://www.genecards.org/cgi-bin/carddisp.pl?gene=SLC2A10
JAG1	Jagged Canonical Notch Ligand 1	Protein Coding	58	GC20M010637	10.510272026062	https://www.genecards.org/cgi-bin/carddisp.pl?gene=JAG1
CCR6	C-C Motif Chemokine Receptor 6	Protein Coding	51	GC06P167111	10.4810352325439	https://www.genecards.org/cgi-bin/carddisp.pl?gene=CCR6
GJB2	Gap Junction Protein Beta 2	Protein Coding	52	GC13M020187	10.477746963501	https://www.genecards.org/cgi-bin/carddisp.pl?gene=GJB2
TIE1	Tyrosine Kinase With Immunoglobulin Like And EGF Like Domains 1	Protein Coding	52	GC01P043300	10.4636268615723	https://www.genecards.org/cgi-bin/carddisp.pl?gene=TIE1
SLC20A2	Solute Carrier Family 20 Member 2	Protein Coding	53	GC08M042416	10.4309139251709	https://www.genecards.org/cgi-bin/carddisp.pl?gene=SLC20A2
GLA	Galactosidase Alpha	Protein Coding	56	GC0XM101393	10.4178123474121	https://www.genecards.org/cgi-bin/carddisp.pl?gene=GLA
MIR17	MicroRNA 17	RNA Gene	22	GC13P091350	10.4101085662842	https://www.genecards.org/cgi-bin/carddisp.pl?gene=MIR17
HEY2	Hes Related Family BHLH Transcription Factor With YRPW Motif 2	Protein Coding	46	GC06P125730	10.3952627182007	https://www.genecards.org/cgi-bin/carddisp.pl?gene=HEY2
LPA	Lipoprotein(A)	Protein Coding	45	GC06M160531	10.3703632354736	https://www.genecards.org/cgi-bin/carddisp.pl?gene=LPA
ACTC1	Actin Alpha Cardiac Muscle 1	Protein Coding	51	GC15M034790	10.3672771453857	https://www.genecards.org/cgi-bin/carddisp.pl?gene=ACTC1
CDH1	Cadherin 1	Protein Coding	56	GC16P068737	10.3646640777588	https://www.genecards.org/cgi-bin/carddisp.pl?gene=CDH1
PRKCA	Protein Kinase C Alpha	Protein Coding	57	GC17P066302	10.33740234375	https://www.genecards.org/cgi-bin/carddisp.pl?gene=PRKCA
AHSP	Alpha Hemoglobin Stabilizing Protein	Protein Coding	42	GC16P031527	10.3107433319092	https://www.genecards.org/cgi-bin/carddisp.pl?gene=AHSP
MT-ND1	Mitochondrially Encoded NADH:Ubiquinone Oxidoreductase Core Subunit 1	Protein Coding	36	GCMTP003309	10.2985744476318	https://www.genecards.org/cgi-bin/carddisp.pl?gene=MT-ND1
KCNMA1	Potassium Calcium-Activated Channel Subfamily M Alpha 1	Protein Coding	56	GC10M076869	10.2906551361084	https://www.genecards.org/cgi-bin/carddisp.pl?gene=KCNMA1
SMARCD2	SWI/SNF Related, Matrix Associated, Actin Dependent Regulator Of Chromatin, Subfamily D, Member 2	Protein Coding	48	GC17M063832	10.2870969772339	https://www.genecards.org/cgi-bin/carddisp.pl?gene=SMARCD2
PLAUR	Plasminogen Activator, Urokinase Receptor	Protein Coding	52	GC19M043646	10.2760944366455	https://www.genecards.org/cgi-bin/carddisp.pl?gene=PLAUR
PKD1	Polycystin 1, Transient Receptor Potential Channel Interacting	Protein Coding	52	GC16M008593	10.2564992904663	https://www.genecards.org/cgi-bin/carddisp.pl?gene=PKD1
SOST	Sclerostin	Protein Coding	51	GC17M043753	10.2319097518921	https://www.genecards.org/cgi-bin/carddisp.pl?gene=SOST
GAPDH	Glyceraldehyde-3-Phosphate Dehydrogenase	Protein Coding	57	GC12P024813	10.2266273498535	https://www.genecards.org/cgi-bin/carddisp.pl?gene=GAPDH
CTSK	Cathepsin K	Protein Coding	57	GC01M153216	10.2106666564941	https://www.genecards.org/cgi-bin/carddisp.pl?gene=CTSK
BAZ1B	Bromodomain Adjacent To Zinc Finger Domain 1B	Protein Coding	48	GC07M073440	10.2081003189087	https://www.genecards.org/cgi-bin/carddisp.pl?gene=BAZ1B
IGF2	Insulin Like Growth Factor 2	Protein Coding	55	GC11M004920	10.1775531768799	https://www.genecards.org/cgi-bin/carddisp.pl?gene=IGF2
BGN	Biglycan	Protein Coding	51	GC0XP153494	10.1269845962524	https://www.genecards.org/cgi-bin/carddisp.pl?gene=BGN
GNB3	G Protein Subunit Beta 3	Protein Coding	53	GC12P006839	10.1206407546997	https://www.genecards.org/cgi-bin/carddisp.pl?gene=GNB3
RNF213	Ring Finger Protein 213	Protein Coding	45	GC17P080260	10.0890340805054	https://www.genecards.org/cgi-bin/carddisp.pl?gene=RNF213
NOTCH2	Notch Receptor 2	Protein Coding	59	GC01M119911	10.0887126922607	https://www.genecards.org/cgi-bin/carddisp.pl?gene=NOTCH2
SMANTIS	SMARCA4 Interacting SWI/SNF Chromatin Remodeling Complex Scaffold LncRNA	RNA Gene	10	GC02M069792	10.0831594467163	https://www.genecards.org/cgi-bin/carddisp.pl?gene=SMANTIS
PTH	Parathyroid Hormone	Protein Coding	52	GC11M013492	10.0753154754639	https://www.genecards.org/cgi-bin/carddisp.pl?gene=PTH
FAS	Fas Cell Surface Death Receptor	Protein Coding	57	GC10P095615	10.0583944320679	https://www.genecards.org/cgi-bin/carddisp.pl?gene=FAS
COL2A1	Collagen Type II Alpha 1 Chain	Protein Coding	56	GC12M047972	10.0554695129395	https://www.genecards.org/cgi-bin/carddisp.pl?gene=COL2A1
ANGPTL4	Angiopoietin Like 4	Protein Coding	52	GC19P008363	10.0528087615967	https://www.genecards.org/cgi-bin/carddisp.pl?gene=ANGPTL4
DCN	Decorin	Protein Coding	54	GC12M091140	10.051929473877	https://www.genecards.org/cgi-bin/carddisp.pl?gene=DCN
MAPK10	Mitogen-Activated Protein Kinase 10	Protein Coding	56	GC04M085990	10.0456695556641	https://www.genecards.org/cgi-bin/carddisp.pl?gene=MAPK10
MET	MET Proto-Oncogene, Receptor Tyrosine Kinase	Protein Coding	61	GC07P116672	10.0383739471436	https://www.genecards.org/cgi-bin/carddisp.pl?gene=MET
ITGAV	Integrin Subunit Alpha V	Protein Coding	55	GC02P186589	10.0311222076416	https://www.genecards.org/cgi-bin/carddisp.pl?gene=ITGAV
FGB	Fibrinogen Beta Chain	Protein Coding	53	GC04P154610	10.0192260742188	https://www.genecards.org/cgi-bin/carddisp.pl?gene=FGB
MIR223	MicroRNA 223	RNA Gene	25	GC0XP066018	9.99893569946289	https://www.genecards.org/cgi-bin/carddisp.pl?gene=MIR223
MIR34A	MicroRNA 34a	RNA Gene	25	GC01M009154	9.95861148834229	https://www.genecards.org/cgi-bin/carddisp.pl?gene=MIR34A
F12	Coagulation Factor XII	Protein Coding	56	GC05M177402	9.95298385620117	https://www.genecards.org/cgi-bin/carddisp.pl?gene=F12
VIM	Vimentin	Protein Coding	57	GC10P017227	9.89053153991699	https://www.genecards.org/cgi-bin/carddisp.pl?gene=VIM
MIR210	MicroRNA 210	RNA Gene	23	GC11M004807	9.88422775268555	https://www.genecards.org/cgi-bin/carddisp.pl?gene=MIR210
TNFRSF1A	TNF Receptor Superfamily Member 1A	Protein Coding	57	GC12M006328	9.86572551727295	https://www.genecards.org/cgi-bin/carddisp.pl?gene=TNFRSF1A
PRSS23	Serine Protease 23	Protein Coding	47	GC11P086791	9.8562707901001	https://www.genecards.org/cgi-bin/carddisp.pl?gene=PRSS23
ITGB2	Integrin Subunit Beta 2	Protein Coding	57	GC21M044885	9.85111045837402	https://www.genecards.org/cgi-bin/carddisp.pl?gene=ITGB2
STN1	STN1 Subunit Of CST Complex	Protein Coding	46	GC10M103986	9.85017681121826	https://www.genecards.org/cgi-bin/carddisp.pl?gene=STN1
CAT	Catalase	Protein Coding	58	GC11P034460	9.84154891967773	https://www.genecards.org/cgi-bin/carddisp.pl?gene=CAT
FOXC1	Forkhead Box C1	Protein Coding	48	GC06P001610	9.79285430908203	https://www.genecards.org/cgi-bin/carddisp.pl?gene=FOXC1
RTN4	Reticulon 4	Protein Coding	52	GC02M054934	9.78469944000244	https://www.genecards.org/cgi-bin/carddisp.pl?gene=RTN4
ACP5	Acid Phosphatase 5, Tartrate Resistant	Protein Coding	53	GC19M011574	9.78172588348389	https://www.genecards.org/cgi-bin/carddisp.pl?gene=ACP5
PTH1R	Parathyroid Hormone 1 Receptor	Protein Coding	57	GC03P046877	9.77328681945801	https://www.genecards.org/cgi-bin/carddisp.pl?gene=PTH1R
CSF2	Colony Stimulating Factor 2	Protein Coding	51	GC05P132073	9.74756813049316	https://www.genecards.org/cgi-bin/carddisp.pl?gene=CSF2
GP1BA	Glycoprotein Ib Platelet Subunit Alpha	Protein Coding	54	GC17P004932	9.74113273620605	https://www.genecards.org/cgi-bin/carddisp.pl?gene=GP1BA
LGALS3	Galectin 3	Protein Coding	52	GC14P055124	9.73668766021729	https://www.genecards.org/cgi-bin/carddisp.pl?gene=LGALS3
LIPC	Lipase C, Hepatic Type	Protein Coding	52	GC15P058410	9.71454048156738	https://www.genecards.org/cgi-bin/carddisp.pl?gene=LIPC
PLCG1	Phospholipase C Gamma 1	Protein Coding	53	GC20P041136	9.68996620178223	https://www.genecards.org/cgi-bin/carddisp.pl?gene=PLCG1
PLA2G7	Phospholipase A2 Group VII	Protein Coding	56	GC06M046704	9.67459487915039	https://www.genecards.org/cgi-bin/carddisp.pl?gene=PLA2G7
LRP1	LDL Receptor Related Protein 1	Protein Coding	53	GC12P057128	9.67374038696289	https://www.genecards.org/cgi-bin/carddisp.pl?gene=LRP1
DSP	Desmoplakin	Protein Coding	57	GC06P007541	9.66577339172363	https://www.genecards.org/cgi-bin/carddisp.pl?gene=DSP
NAMPT	Nicotinamide Phosphoribosyltransferase	Protein Coding	55	GC07M106248	9.65106582641602	https://www.genecards.org/cgi-bin/carddisp.pl?gene=NAMPT
SELL	Selectin L	Protein Coding	50	GC01M169690	9.64795112609863	https://www.genecards.org/cgi-bin/carddisp.pl?gene=SELL
CALR	Calreticulin	Protein Coding	58	GC19P012938	9.64506435394287	https://www.genecards.org/cgi-bin/carddisp.pl?gene=CALR
TJP1	Tight Junction Protein 1	Protein Coding	51	GC15M029699	9.58204174041748	https://www.genecards.org/cgi-bin/carddisp.pl?gene=TJP1
PKD2	Polycystin 2, Transient Receptor Potential Cation Channel	Protein Coding	54	GC04P088007	9.57322025299072	https://www.genecards.org/cgi-bin/carddisp.pl?gene=PKD2
IL2	Interleukin 2	Protein Coding	53	GC04M122451	9.57243919372559	https://www.genecards.org/cgi-bin/carddisp.pl?gene=IL2
ITGA5	Integrin Subunit Alpha 5	Protein Coding	56	GC12M055086	9.5587797164917	https://www.genecards.org/cgi-bin/carddisp.pl?gene=ITGA5
ABCC9	ATP Binding Cassette Subfamily C Member 9	Protein Coding	52	GC12M021797	9.54751205444336	https://www.genecards.org/cgi-bin/carddisp.pl?gene=ABCC9
VDR	Vitamin D Receptor	Protein Coding	56	GC12M047841	9.53755855560303	https://www.genecards.org/cgi-bin/carddisp.pl?gene=VDR
FGF1	Fibroblast Growth Factor 1	Protein Coding	54	GC05M142555	9.5145263671875	https://www.genecards.org/cgi-bin/carddisp.pl?gene=FGF1
CREB1	CAMP Responsive Element Binding Protein 1	Protein Coding	56	GC02P207529	9.51087379455566	https://www.genecards.org/cgi-bin/carddisp.pl?gene=CREB1
ACTL6A	Actin Like 6A	Protein Coding	48	GC03P179562	9.50198268890381	https://www.genecards.org/cgi-bin/carddisp.pl?gene=ACTL6A
PXDN	Peroxidasin	Protein Coding	52	GC02M001635	9.48913669586182	https://www.genecards.org/cgi-bin/carddisp.pl?gene=PXDN
PSEN2	Presenilin 2	Protein Coding	56	GC01P226870	9.48871040344238	https://www.genecards.org/cgi-bin/carddisp.pl?gene=PSEN2
BCL2L1	BCL2 Like 1	Protein Coding	55	GC20M031664	9.46610260009766	https://www.genecards.org/cgi-bin/carddisp.pl?gene=BCL2L1
RELA	RELA Proto-Oncogene, NF-KB Subunit	Protein Coding	59	GC11M065653	9.45340251922607	https://www.genecards.org/cgi-bin/carddisp.pl?gene=RELA
HFE	Homeostatic Iron Regulator	Protein Coding	52	GC06P026087	9.43989276885986	https://www.genecards.org/cgi-bin/carddisp.pl?gene=HFE
ERBB2	Erb-B2 Receptor Tyrosine Kinase 2	Protein Coding	62	GC17P039687	9.43387031555176	https://www.genecards.org/cgi-bin/carddisp.pl?gene=ERBB2
RHOD	Ras Homolog Family Member D	Protein Coding	43	GC11P071612	9.42755126953125	https://www.genecards.org/cgi-bin/carddisp.pl?gene=RHOD
SLC34A1	Solute Carrier Family 34 Member 1	Protein Coding	51	GC05P178655	9.40990161895752	https://www.genecards.org/cgi-bin/carddisp.pl?gene=SLC34A1
PTHLH	Parathyroid Hormone Like Hormone	Protein Coding	52	GC12M027959	9.39979267120361	https://www.genecards.org/cgi-bin/carddisp.pl?gene=PTHLH
TNFSF15	TNF Superfamily Member 15	Protein Coding	51	GC09M114784	9.37129878997803	https://www.genecards.org/cgi-bin/carddisp.pl?gene=TNFSF15
NFATC1	Nuclear Factor Of Activated T Cells 1	Protein Coding	55	GC18P079395	9.36907768249512	https://www.genecards.org/cgi-bin/carddisp.pl?gene=NFATC1
FGA	Fibrinogen Alpha Chain	Protein Coding	56	GC04M154583	9.35516929626465	https://www.genecards.org/cgi-bin/carddisp.pl?gene=FGA
VCL	Vinculin	Protein Coding	54	GC10P073995	9.35302734375	https://www.genecards.org/cgi-bin/carddisp.pl?gene=VCL
PTGS1	Prostaglandin-Endoperoxide Synthase 1	Protein Coding	53	GC09P122370	9.35128879547119	https://www.genecards.org/cgi-bin/carddisp.pl?gene=PTGS1
ATP7A	ATPase Copper Transporting Alpha	Protein Coding	52	GC0XP078038	9.31781959533691	https://www.genecards.org/cgi-bin/carddisp.pl?gene=ATP7A
HSPA4	Heat Shock Protein Family A (Hsp70) Member 4	Protein Coding	49	GC05P133054	9.31001758575439	https://www.genecards.org/cgi-bin/carddisp.pl?gene=HSPA4
RETN	Resistin	Protein Coding	49	GC19P007669	9.29340171813965	https://www.genecards.org/cgi-bin/carddisp.pl?gene=RETN
TSC2	TSC Complex Subunit 2	Protein Coding	56	GC16P014467	9.27689933776855	https://www.genecards.org/cgi-bin/carddisp.pl?gene=TSC2
MMP7	Matrix Metallopeptidase 7	Protein Coding	54	GC11M104096	9.25874710083008	https://www.genecards.org/cgi-bin/carddisp.pl?gene=MMP7
ACE2	Angiotensin Converting Enzyme 2	Protein Coding	56	GC0XM015494	9.25226402282715	https://www.genecards.org/cgi-bin/carddisp.pl?gene=ACE2
NR1H2	Nuclear Receptor Subfamily 1 Group H Member 2	Protein Coding	53	GC19P050329	9.24396991729736	https://www.genecards.org/cgi-bin/carddisp.pl?gene=NR1H2
ADD1	Adducin 1	Protein Coding	51	GC04P002859	9.24048328399658	https://www.genecards.org/cgi-bin/carddisp.pl?gene=ADD1
HDAC2	Histone Deacetylase 2	Protein Coding	59	GC06M113933	9.22697639465332	https://www.genecards.org/cgi-bin/carddisp.pl?gene=HDAC2
PITX2	Paired Like Homeodomain 2	Protein Coding	52	GC04M110617	9.22188854217529	https://www.genecards.org/cgi-bin/carddisp.pl?gene=PITX2
F8	Coagulation Factor VIII	Protein Coding	54	GC0XM154835	9.21621608734131	https://www.genecards.org/cgi-bin/carddisp.pl?gene=F8
WWTR1	WW Domain Containing Transcription Regulator 1	Protein Coding	46	GC03M149517	9.20367813110352	https://www.genecards.org/cgi-bin/carddisp.pl?gene=WWTR1
H2AC18	H2A Clustered Histone 18	Protein Coding	35	GC01M153135	9.19784259796143	https://www.genecards.org/cgi-bin/carddisp.pl?gene=H2AC18
PLA2G6	Phospholipase A2 Group VI	Protein Coding	54	GC22M065347	9.14559364318848	https://www.genecards.org/cgi-bin/carddisp.pl?gene=PLA2G6
TTR	Transthyretin	Protein Coding	55	GC18P031557	9.13744354248047	https://www.genecards.org/cgi-bin/carddisp.pl?gene=TTR
NR3C1	Nuclear Receptor Subfamily 3 Group C Member 1	Protein Coding	56	GC05M143277	9.13014507293701	https://www.genecards.org/cgi-bin/carddisp.pl?gene=NR3C1
GATA6	GATA Binding Protein 6	Protein Coding	53	GC18P022169	9.11488628387451	https://www.genecards.org/cgi-bin/carddisp.pl?gene=GATA6
APOA2	Apolipoprotein A2	Protein Coding	52	GC01M161222	9.11437606811523	https://www.genecards.org/cgi-bin/carddisp.pl?gene=APOA2
MIR29A	MicroRNA 29a	RNA Gene	24	GC07M130876	9.08413696289063	https://www.genecards.org/cgi-bin/carddisp.pl?gene=MIR29A
CCL5	C-C Motif Chemokine Ligand 5	Protein Coding	51	GC17M035871	9.08394622802734	https://www.genecards.org/cgi-bin/carddisp.pl?gene=CCL5
TGFA	Transforming Growth Factor Alpha	Protein Coding	53	GC02M070447	9.02398490905762	https://www.genecards.org/cgi-bin/carddisp.pl?gene=TGFA
COMT	Catechol-O-Methyltransferase	Protein Coding	59	GC22P019941	9.0239429473877	https://www.genecards.org/cgi-bin/carddisp.pl?gene=COMT
MED12	Mediator Complex Subunit 12	Protein Coding	50	GC0XP071118	9.00063037872314	https://www.genecards.org/cgi-bin/carddisp.pl?gene=MED12
ZNF408	Zinc Finger Protein 408	Protein Coding	43	GC11P046701	8.9949254989624	https://www.genecards.org/cgi-bin/carddisp.pl?gene=ZNF408
NR3C2	Nuclear Receptor Subfamily 3 Group C Member 2	Protein Coding	52	GC04M148078	8.97722816467285	https://www.genecards.org/cgi-bin/carddisp.pl?gene=NR3C2
FYN	FYN Proto-Oncogene, Src Family Tyrosine Kinase	Protein Coding	53	GC06M111660	8.93642425537109	https://www.genecards.org/cgi-bin/carddisp.pl?gene=FYN
MTA1	Metastasis Associated 1	Protein Coding	50	GC14P105419	8.93591022491455	https://www.genecards.org/cgi-bin/carddisp.pl?gene=MTA1
MIF	Macrophage Migration Inhibitory Factor	Protein Coding	55	GC22P023894	8.92138481140137	https://www.genecards.org/cgi-bin/carddisp.pl?gene=MIF
TRPV4	Transient Receptor Potential Cation Channel Subfamily V Member 4	Protein Coding	56	GC12M109783	8.91325759887695	https://www.genecards.org/cgi-bin/carddisp.pl?gene=TRPV4
ZNF687	Zinc Finger Protein 687	Protein Coding	44	GC01P151281	8.90295696258545	https://www.genecards.org/cgi-bin/carddisp.pl?gene=ZNF687
AKT2	AKT Serine/Threonine Kinase 2	Protein Coding	61	GC19M040230	8.8924503326416	https://www.genecards.org/cgi-bin/carddisp.pl?gene=AKT2
PARP1	Poly(ADP-Ribose) Polymerase 1	Protein Coding	58	GC01M226360	8.88173389434814	https://www.genecards.org/cgi-bin/carddisp.pl?gene=PARP1
SST	Somatostatin	Protein Coding	47	GC03M187668	8.88055324554443	https://www.genecards.org/cgi-bin/carddisp.pl?gene=SST
MEN1	Menin 1	Protein Coding	51	GC11M064803	8.85066699981689	https://www.genecards.org/cgi-bin/carddisp.pl?gene=MEN1
MIR140	MicroRNA 140	RNA Gene	26	GC16P069934	8.84758758544922	https://www.genecards.org/cgi-bin/carddisp.pl?gene=MIR140
PTK2B	Protein Tyrosine Kinase 2 Beta	Protein Coding	55	GC08P027311	8.84108448028564	https://www.genecards.org/cgi-bin/carddisp.pl?gene=PTK2B
PXN	Paxillin	Protein Coding	52	GC12M120210	8.83308982849121	https://www.genecards.org/cgi-bin/carddisp.pl?gene=PXN
LCAT	Lecithin-Cholesterol Acyltransferase	Protein Coding	54	GC16M067939	8.83230876922607	https://www.genecards.org/cgi-bin/carddisp.pl?gene=LCAT
CALCRL	Calcitonin Receptor Like Receptor	Protein Coding	52	GC02M187341	8.82525539398193	https://www.genecards.org/cgi-bin/carddisp.pl?gene=CALCRL
COL4A5	Collagen Type IV Alpha 5 Chain	Protein Coding	51	GC0XP108439	8.81837463378906	https://www.genecards.org/cgi-bin/carddisp.pl?gene=COL4A5
HBEGF	Heparin Binding EGF Like Growth Factor	Protein Coding	50	GC05M140332	8.80734157562256	https://www.genecards.org/cgi-bin/carddisp.pl?gene=HBEGF
THPO	Thrombopoietin	Protein Coding	50	GC03M184371	8.7937707901001	https://www.genecards.org/cgi-bin/carddisp.pl?gene=THPO
PTPRB	Protein Tyrosine Phosphatase Receptor Type B	Protein Coding	52	GC12M070516	8.77811813354492	https://www.genecards.org/cgi-bin/carddisp.pl?gene=PTPRB
PDE3A	Phosphodiesterase 3A	Protein Coding	56	GC12P025362	8.77344512939453	https://www.genecards.org/cgi-bin/carddisp.pl?gene=PDE3A
HPSE	Heparanase	Protein Coding	52	GC04M083292	8.7726469039917	https://www.genecards.org/cgi-bin/carddisp.pl?gene=HPSE
NCF1	Neutrophil Cytosolic Factor 1	Protein Coding	53	GC07P077733	8.76971817016602	https://www.genecards.org/cgi-bin/carddisp.pl?gene=NCF1
SLC2A1	Solute Carrier Family 2 Member 1	Protein Coding	60	GC01M042925	8.7600622177124	https://www.genecards.org/cgi-bin/carddisp.pl?gene=SLC2A1
IL1RN	Interleukin 1 Receptor Antagonist	Protein Coding	57	GC02P124515	8.73609256744385	https://www.genecards.org/cgi-bin/carddisp.pl?gene=IL1RN
PPBP	Pro-Platelet Basic Protein	Protein Coding	49	GC04M073986	8.73388671875	https://www.genecards.org/cgi-bin/carddisp.pl?gene=PPBP
ESR2	Estrogen Receptor 2	Protein Coding	56	GC14M064084	8.72690963745117	https://www.genecards.org/cgi-bin/carddisp.pl?gene=ESR2
TCIRG1	T Cell Immune Regulator 1, ATPase H+ Transporting V0 Subunit A3	Protein Coding	51	GC11P071729	8.71893119812012	https://www.genecards.org/cgi-bin/carddisp.pl?gene=TCIRG1
XYLT1	Xylosyltransferase 1	Protein Coding	50	GC16M017101	8.7047815322876	https://www.genecards.org/cgi-bin/carddisp.pl?gene=XYLT1
GRB2	Growth Factor Receptor Bound Protein 2	Protein Coding	52	GC17M075318	8.70473861694336	https://www.genecards.org/cgi-bin/carddisp.pl?gene=GRB2
SMTN	Smoothelin	Protein Coding	44	GC22P047233	8.70415115356445	https://www.genecards.org/cgi-bin/carddisp.pl?gene=SMTN
EGR1	Early Growth Response 1	Protein Coding	52	GC05P138465	8.68843269348145	https://www.genecards.org/cgi-bin/carddisp.pl?gene=EGR1
IBSP	Integrin Binding Sialoprotein	Protein Coding	45	GC04P087799	8.67898750305176	https://www.genecards.org/cgi-bin/carddisp.pl?gene=IBSP
PGR	Progesterone Receptor	Protein Coding	56	GC11M103796	8.66810131072998	https://www.genecards.org/cgi-bin/carddisp.pl?gene=PGR
DDR2	Discoidin Domain Receptor Tyrosine Kinase 2	Protein Coding	59	GC01P162631	8.65888786315918	https://www.genecards.org/cgi-bin/carddisp.pl?gene=DDR2
HSP90AA1	Heat Shock Protein 90 Alpha Family Class A Member 1	Protein Coding	58	GC14M102080	8.6338939666748	https://www.genecards.org/cgi-bin/carddisp.pl?gene=HSP90AA1
FBN2	Fibrillin 2	Protein Coding	48	GC05M128257	8.63114547729492	https://www.genecards.org/cgi-bin/carddisp.pl?gene=FBN2
NR4A3	Nuclear Receptor Subfamily 4 Group A Member 3	Protein Coding	49	GC09P099821	8.61438846588135	https://www.genecards.org/cgi-bin/carddisp.pl?gene=NR4A3
MCAM	Melanoma Cell Adhesion Molecule	Protein Coding	49	GC11M119308	8.60261631011963	https://www.genecards.org/cgi-bin/carddisp.pl?gene=MCAM
ACTL6B	Actin Like 6B	Protein Coding	48	GC07M100643	8.58407211303711	https://www.genecards.org/cgi-bin/carddisp.pl?gene=ACTL6B
LIF	LIF Interleukin 6 Family Cytokine	Protein Coding	50	GC22M030240	8.58001899719238	https://www.genecards.org/cgi-bin/carddisp.pl?gene=LIF
APOC2	Apolipoprotein C2	Protein Coding	51	GC19P076403	8.57541370391846	https://www.genecards.org/cgi-bin/carddisp.pl?gene=APOC2
NPPC	Natriuretic Peptide C	Protein Coding	48	GC02M231921	8.57107543945313	https://www.genecards.org/cgi-bin/carddisp.pl?gene=NPPC
PAK1	P21 (RAC1) Activated Kinase 1	Protein Coding	57	GC11M103141	8.55531024932861	https://www.genecards.org/cgi-bin/carddisp.pl?gene=PAK1
CSF1	Colony Stimulating Factor 1	Protein Coding	51	GC01P109911	8.55527114868164	https://www.genecards.org/cgi-bin/carddisp.pl?gene=CSF1
ALPL	Alkaline Phosphatase, Biomineralization Associated	Protein Coding	58	GC01P021508	8.54574775695801	https://www.genecards.org/cgi-bin/carddisp.pl?gene=ALPL
SDHD	Succinate Dehydrogenase Complex Subunit D	Protein Coding	51	GC11P112087	8.52205085754395	https://www.genecards.org/cgi-bin/carddisp.pl?gene=SDHD
CHI3L1	Chitinase 3 Like 1	Protein Coding	51	GC01M203148	8.51769065856934	https://www.genecards.org/cgi-bin/carddisp.pl?gene=CHI3L1
NOS1	Nitric Oxide Synthase 1	Protein Coding	56	GC12M117208	8.49248123168945	https://www.genecards.org/cgi-bin/carddisp.pl?gene=NOS1
PLA2G2A	Phospholipase A2 Group IIA	Protein Coding	53	GC01M019975	8.45218276977539	https://www.genecards.org/cgi-bin/carddisp.pl?gene=PLA2G2A
CNN1	Calponin 1	Protein Coding	46	GC19P011720	8.45132255554199	https://www.genecards.org/cgi-bin/carddisp.pl?gene=CNN1
MIR125A	MicroRNA 125a	RNA Gene	23	GC19P076701	8.44343757629395	https://www.genecards.org/cgi-bin/carddisp.pl?gene=MIR125A
PRKCB	Protein Kinase C Beta	Protein Coding	55	GC16P024844	8.44285488128662	https://www.genecards.org/cgi-bin/carddisp.pl?gene=PRKCB
MFAP5	Microfibril Associated Protein 5	Protein Coding	51	GC12M008637	8.44243621826172	https://www.genecards.org/cgi-bin/carddisp.pl?gene=MFAP5
EDN3	Endothelin 3	Protein Coding	51	GC20P059300	8.44167900085449	https://www.genecards.org/cgi-bin/carddisp.pl?gene=EDN3
TXN	Thioredoxin	Protein Coding	52	GC09M110243	8.44111442565918	https://www.genecards.org/cgi-bin/carddisp.pl?gene=TXN
IGFBP1	Insulin Like Growth Factor Binding Protein 1	Protein Coding	50	GC07P048326	8.44068813323975	https://www.genecards.org/cgi-bin/carddisp.pl?gene=IGFBP1
SRF	Serum Response Factor	Protein Coding	50	GC06P043171	8.43071746826172	https://www.genecards.org/cgi-bin/carddisp.pl?gene=SRF
CASP8	Caspase 8	Protein Coding	59	GC02P201233	8.42470169067383	https://www.genecards.org/cgi-bin/carddisp.pl?gene=CASP8
CXCL10	C-X-C Motif Chemokine Ligand 10	Protein Coding	51	GC04M076021	8.41065692901611	https://www.genecards.org/cgi-bin/carddisp.pl?gene=CXCL10
PDPN	Podoplanin	Protein Coding	48	GC01P013583	8.40585517883301	https://www.genecards.org/cgi-bin/carddisp.pl?gene=PDPN
MMP8	Matrix Metallopeptidase 8	Protein Coding	55	GC11M104367	8.3971118927002	https://www.genecards.org/cgi-bin/carddisp.pl?gene=MMP8
IGFBP3	Insulin Like Growth Factor Binding Protein 3	Protein Coding	54	GC07M045912	8.36349105834961	https://www.genecards.org/cgi-bin/carddisp.pl?gene=IGFBP3
ADAMTSL1	ADAMTS Like 1	Protein Coding	49	GC09P017906	8.33962249755859	https://www.genecards.org/cgi-bin/carddisp.pl?gene=ADAMTSL1
POSTN	Periostin	Protein Coding	50	GC13M037562	8.31572532653809	https://www.genecards.org/cgi-bin/carddisp.pl?gene=POSTN
CXCL1	C-X-C Motif Chemokine Ligand 1	Protein Coding	50	GC04P073869	8.30391216278076	https://www.genecards.org/cgi-bin/carddisp.pl?gene=CXCL1
RHO	Rhodopsin	Protein Coding	55	GC03P135374	8.28637981414795	https://www.genecards.org/cgi-bin/carddisp.pl?gene=RHO
GATA4	GATA Binding Protein 4	Protein Coding	55	GC08P011676	8.28614616394043	https://www.genecards.org/cgi-bin/carddisp.pl?gene=GATA4
ABL1	ABL Proto-Oncogene 1, Non-Receptor Tyrosine Kinase	Protein Coding	59	GC09P130713	8.28471374511719	https://www.genecards.org/cgi-bin/carddisp.pl?gene=ABL1
CDKN3	Cyclin Dependent Kinase Inhibitor 3	Protein Coding	48	GC14P054398	8.28370761871338	https://www.genecards.org/cgi-bin/carddisp.pl?gene=CDKN3
WT1	WT1 Transcription Factor	Protein Coding	55	GC11M032365	8.28061962127686	https://www.genecards.org/cgi-bin/carddisp.pl?gene=WT1
MIR30A	MicroRNA 30a	RNA Gene	22	GC06M071403	8.27108478546143	https://www.genecards.org/cgi-bin/carddisp.pl?gene=MIR30A
GBA1	Glucosylceramidase Beta 1	Protein Coding	56	GC01M155424	8.26013374328613	https://www.genecards.org/cgi-bin/carddisp.pl?gene=GBA1
MAT2A	Methionine Adenosyltransferase 2A	Protein Coding	53	GC02P085943	8.24728107452393	https://www.genecards.org/cgi-bin/carddisp.pl?gene=MAT2A
EDN2	Endothelin 2	Protein Coding	47	GC01M041478	8.22520446777344	https://www.genecards.org/cgi-bin/carddisp.pl?gene=EDN2
FGFR2	Fibroblast Growth Factor Receptor 2	Protein Coding	63	GC10M121478	8.2241792678833	https://www.genecards.org/cgi-bin/carddisp.pl?gene=FGFR2
DKK1	Dickkopf WNT Signaling Pathway Inhibitor 1	Protein Coding	51	GC10P052314	8.21617221832275	https://www.genecards.org/cgi-bin/carddisp.pl?gene=DKK1
RBP4	Retinol Binding Protein 4	Protein Coding	52	GC10M093591	8.21446704864502	https://www.genecards.org/cgi-bin/carddisp.pl?gene=RBP4
CASR	Calcium Sensing Receptor	Protein Coding	57	GC03P122183	8.21212768554688	https://www.genecards.org/cgi-bin/carddisp.pl?gene=CASR
FASLG	Fas Ligand	Protein Coding	55	GC01P172628	8.20576858520508	https://www.genecards.org/cgi-bin/carddisp.pl?gene=FASLG
COL18A1	Collagen Type XVIII Alpha 1 Chain	Protein Coding	53	GC21P045405	8.20413398742676	https://www.genecards.org/cgi-bin/carddisp.pl?gene=COL18A1
TLR2	Toll Like Receptor 2	Protein Coding	59	GC04P153684	8.19587993621826	https://www.genecards.org/cgi-bin/carddisp.pl?gene=TLR2
CAMK2G	Calcium/Calmodulin Dependent Protein Kinase II Gamma	Protein Coding	54	GC10M073812	8.19547557830811	https://www.genecards.org/cgi-bin/carddisp.pl?gene=CAMK2G
MYH6	Myosin Heavy Chain 6	Protein Coding	52	GC14M023381	8.18377780914307	https://www.genecards.org/cgi-bin/carddisp.pl?gene=MYH6
XYLT2	Xylosyltransferase 2	Protein Coding	52	GC17P067210	8.17993068695068	https://www.genecards.org/cgi-bin/carddisp.pl?gene=XYLT2
CCN1	Cellular Communication Network Factor 1	Protein Coding	47	GC01P085581	8.17537117004395	https://www.genecards.org/cgi-bin/carddisp.pl?gene=CCN1
KITLG	KIT Ligand	Protein Coding	53	GC12M088492	8.1711950302124	https://www.genecards.org/cgi-bin/carddisp.pl?gene=KITLG
HSPD1	Heat Shock Protein Family D (Hsp60) Member 1	Protein Coding	55	GC02M197486	8.1687126159668	https://www.genecards.org/cgi-bin/carddisp.pl?gene=HSPD1
RGS5	Regulator Of G Protein Signaling 5	Protein Coding	47	GC01M163111	8.16625690460205	https://www.genecards.org/cgi-bin/carddisp.pl?gene=RGS5
NAB2	NGFI-A Binding Protein 2	Protein Coding	48	GC12P057730	8.16276168823242	https://www.genecards.org/cgi-bin/carddisp.pl?gene=NAB2
ADAM17	ADAM Metallopeptidase Domain 17	Protein Coding	58	GC02M009488	8.1397180557251	https://www.genecards.org/cgi-bin/carddisp.pl?gene=ADAM17
AIF1	Allograft Inflammatory Factor 1	Protein Coding	45	GC06P096099	8.10879802703857	https://www.genecards.org/cgi-bin/carddisp.pl?gene=AIF1
PTX3	Pentraxin 3	Protein Coding	50	GC03P157436	8.10480499267578	https://www.genecards.org/cgi-bin/carddisp.pl?gene=PTX3
S1PR1	Sphingosine-1-Phosphate Receptor 1	Protein Coding	52	GC01P101236	8.1044921875	https://www.genecards.org/cgi-bin/carddisp.pl?gene=S1PR1
FOXO1	Forkhead Box O1	Protein Coding	56	GC13M040555	8.10402011871338	https://www.genecards.org/cgi-bin/carddisp.pl?gene=FOXO1
PROC	Protein C, Inactivator Of Coagulation Factors Va And VIIIa	Protein Coding	57	GC02P127418	8.09338474273682	https://www.genecards.org/cgi-bin/carddisp.pl?gene=PROC
NR4A1	Nuclear Receptor Subfamily 4 Group A Member 1	Protein Coding	54	GC12P052022	8.07857799530029	https://www.genecards.org/cgi-bin/carddisp.pl?gene=NR4A1
MIR221	MicroRNA 221	RNA Gene	23	GC0XM045746	8.07785701751709	https://www.genecards.org/cgi-bin/carddisp.pl?gene=MIR221
MFN2	Mitofusin 2	Protein Coding	54	GC01P011980	8.07607078552246	https://www.genecards.org/cgi-bin/carddisp.pl?gene=MFN2
NCF2	Neutrophil Cytosolic Factor 2	Protein Coding	54	GC01M184289	8.06664943695068	https://www.genecards.org/cgi-bin/carddisp.pl?gene=NCF2
ARNT	Aryl Hydrocarbon Receptor Nuclear Translocator	Protein Coding	51	GC01M150809	8.06529808044434	https://www.genecards.org/cgi-bin/carddisp.pl?gene=ARNT
ADRB2	Adrenoceptor Beta 2	Protein Coding	56	GC05P148825	8.03462505340576	https://www.genecards.org/cgi-bin/carddisp.pl?gene=ADRB2
APLN	Apelin	Protein Coding	44	GC0XM129645	8.01862716674805	https://www.genecards.org/cgi-bin/carddisp.pl?gene=APLN
CMA1	Chymase 1	Protein Coding	51	GC14M024550	8.01763153076172	https://www.genecards.org/cgi-bin/carddisp.pl?gene=CMA1
CDKN1B	Cyclin Dependent Kinase Inhibitor 1B	Protein Coding	54	GC12P025212	8.00762176513672	https://www.genecards.org/cgi-bin/carddisp.pl?gene=CDKN1B
SNCA	Synuclein Alpha	Protein Coding	59	GC04M089724	7.99140501022339	https://www.genecards.org/cgi-bin/carddisp.pl?gene=SNCA
MIR27A	MicroRNA 27a	RNA Gene	26	GC19M014849	7.99063491821289	https://www.genecards.org/cgi-bin/carddisp.pl?gene=MIR27A
ANGPT4	Angiopoietin 4	Protein Coding	49	GC20M000869	7.98832988739014	https://www.genecards.org/cgi-bin/carddisp.pl?gene=ANGPT4
KLF2	KLF Transcription Factor 2	Protein Coding	46	GC19P075731	7.98450565338135	https://www.genecards.org/cgi-bin/carddisp.pl?gene=KLF2
CTNND1	Catenin Delta 1	Protein Coding	52	GC11P058242	7.98144149780273	https://www.genecards.org/cgi-bin/carddisp.pl?gene=CTNND1
PON2	Paraoxonase 2	Protein Coding	50	GC07M095404	7.97038745880127	https://www.genecards.org/cgi-bin/carddisp.pl?gene=PON2
NEFL	Neurofilament Light Chain	Protein Coding	52	GC08M024950	7.95746564865112	https://www.genecards.org/cgi-bin/carddisp.pl?gene=NEFL
CDKN2A	Cyclin Dependent Kinase Inhibitor 2A	Protein Coding	57	GC09M021967	7.95331192016602	https://www.genecards.org/cgi-bin/carddisp.pl?gene=CDKN2A
ITGAL	Integrin Subunit Alpha L	Protein Coding	53	GC16P030472	7.94571924209595	https://www.genecards.org/cgi-bin/carddisp.pl?gene=ITGAL
PROX1	Prospero Homeobox 1	Protein Coding	49	GC01P213983	7.94329833984375	https://www.genecards.org/cgi-bin/carddisp.pl?gene=PROX1
ANG	Angiogenin	Protein Coding	51	GC14P036023	7.92379426956177	https://www.genecards.org/cgi-bin/carddisp.pl?gene=ANG
ALOX12	Arachidonate 12-Lipoxygenase, 12S Type	Protein Coding	51	GC17P006995	7.92306995391846	https://www.genecards.org/cgi-bin/carddisp.pl?gene=ALOX12
XBP1	X-Box Binding Protein 1	Protein Coding	52	GC22M028794	7.90545558929443	https://www.genecards.org/cgi-bin/carddisp.pl?gene=XBP1
BIRC5	Baculoviral IAP Repeat Containing 5	Protein Coding	52	GC17P078214	7.90315914154053	https://www.genecards.org/cgi-bin/carddisp.pl?gene=BIRC5
PLA2G4A	Phospholipase A2 Group IVA	Protein Coding	55	GC01P186798	7.90035343170166	https://www.genecards.org/cgi-bin/carddisp.pl?gene=PLA2G4A
C3	Complement C3	Protein Coding	56	GC19M006677	7.84982347488403	https://www.genecards.org/cgi-bin/carddisp.pl?gene=C3
NGF	Nerve Growth Factor	Protein Coding	58	GC01M115285	7.84927845001221	https://www.genecards.org/cgi-bin/carddisp.pl?gene=NGF
CCL11	C-C Motif Chemokine Ligand 11	Protein Coding	52	GC17P034285	7.84119462966919	https://www.genecards.org/cgi-bin/carddisp.pl?gene=CCL11
PLTP	Phospholipid Transfer Protein	Protein Coding	51	GC20M045898	7.81851482391357	https://www.genecards.org/cgi-bin/carddisp.pl?gene=PLTP
VCAN	Versican	Protein Coding	54	GC05P083471	7.81196451187134	https://www.genecards.org/cgi-bin/carddisp.pl?gene=VCAN
ARF6	ADP Ribosylation Factor 6	Protein Coding	49	GC14P049895	7.8103346824646	https://www.genecards.org/cgi-bin/carddisp.pl?gene=ARF6
ELP4	Elongator Acetyltransferase Complex Subunit 4	Protein Coding	46	GC11P031509	7.78825521469116	https://www.genecards.org/cgi-bin/carddisp.pl?gene=ELP4
LAMB2	Laminin Subunit Beta 2	Protein Coding	53	GC03M049121	7.78405475616455	https://www.genecards.org/cgi-bin/carddisp.pl?gene=LAMB2
NPY	Neuropeptide Y	Protein Coding	51	GC07P024290	7.77572774887085	https://www.genecards.org/cgi-bin/carddisp.pl?gene=NPY
ATP1B1	ATPase Na+/K+ Transporting Subunit Beta 1	Protein Coding	55	GC01P169105	7.76880407333374	https://www.genecards.org/cgi-bin/carddisp.pl?gene=ATP1B1
APOC3	Apolipoprotein C3	Protein Coding	52	GC11P116829	7.74748802185059	https://www.genecards.org/cgi-bin/carddisp.pl?gene=APOC3
CAMTA1	Calmodulin Binding Transcription Activator 1	Protein Coding	47	GC01P007037	7.73966026306152	https://www.genecards.org/cgi-bin/carddisp.pl?gene=CAMTA1
ITGA3	Integrin Subunit Alpha 3	Protein Coding	55	GC17P050055	7.73455095291138	https://www.genecards.org/cgi-bin/carddisp.pl?gene=ITGA3
ATM	ATM Serine/Threonine Kinase	Protein Coding	60	GC11P108222	7.73300266265869	https://www.genecards.org/cgi-bin/carddisp.pl?gene=ATM
PROM1	Prominin 1	Protein Coding	53	GC04M015965	7.67101812362671	https://www.genecards.org/cgi-bin/carddisp.pl?gene=PROM1
CXCR3	C-X-C Motif Chemokine Receptor 3	Protein Coding	51	GC0XM071615	7.66659021377563	https://www.genecards.org/cgi-bin/carddisp.pl?gene=CXCR3
EDIL3	EGF Like Repeats And Discoidin Domains 3	Protein Coding	47	GC05M083940	7.63783073425293	https://www.genecards.org/cgi-bin/carddisp.pl?gene=EDIL3
F10	Coagulation Factor X	Protein Coding	57	GC13P113122	7.63407421112061	https://www.genecards.org/cgi-bin/carddisp.pl?gene=F10
BAX	BCL2 Associated X, Apoptosis Regulator	Protein Coding	57	GC19P048954	7.63003158569336	https://www.genecards.org/cgi-bin/carddisp.pl?gene=BAX
ANTXR1	ANTXR Cell Adhesion Molecule 1	Protein Coding	52	GC02P068977	7.62534713745117	https://www.genecards.org/cgi-bin/carddisp.pl?gene=ANTXR1
KLF4	KLF Transcription Factor 4	Protein Coding	52	GC09M107484	7.62078285217285	https://www.genecards.org/cgi-bin/carddisp.pl?gene=KLF4
SFTPC	Surfactant Protein C	Protein Coding	48	GC08P022156	7.61611366271973	https://www.genecards.org/cgi-bin/carddisp.pl?gene=SFTPC
PBRM1	Polybromo 1	Protein Coding	51	GC03M052545	7.58853006362915	https://www.genecards.org/cgi-bin/carddisp.pl?gene=PBRM1
SHC1	SHC Adaptor Protein 1	Protein Coding	50	GC01M154962	7.5731897354126	https://www.genecards.org/cgi-bin/carddisp.pl?gene=SHC1
NOD2	Nucleotide Binding Oligomerization Domain Containing 2	Protein Coding	55	GC16P050693	7.57239198684692	https://www.genecards.org/cgi-bin/carddisp.pl?gene=NOD2
PRTN3	Proteinase 3	Protein Coding	52	GC19P000840	7.561936378479	https://www.genecards.org/cgi-bin/carddisp.pl?gene=PRTN3
CD248	CD248 Molecule	Protein Coding	46	GC11M066314	7.55848932266235	https://www.genecards.org/cgi-bin/carddisp.pl?gene=CD248
MMP10	Matrix Metallopeptidase 10	Protein Coding	51	GC11M102770	7.55554676055908	https://www.genecards.org/cgi-bin/carddisp.pl?gene=MMP10
CYCS	Cytochrome C, Somatic	Protein Coding	55	GC07M025118	7.53022813796997	https://www.genecards.org/cgi-bin/carddisp.pl?gene=CYCS
EFNB2	Ephrin B2	Protein Coding	51	GC13M106489	7.52578592300415	https://www.genecards.org/cgi-bin/carddisp.pl?gene=EFNB2
PRNP	Prion Protein	Protein Coding	55	GC20P004686	7.5185661315918	https://www.genecards.org/cgi-bin/carddisp.pl?gene=PRNP
PRKD1	Protein Kinase D1	Protein Coding	56	GC14M029576	7.51383590698242	https://www.genecards.org/cgi-bin/carddisp.pl?gene=PRKD1
NR1H4	Nuclear Receptor Subfamily 1 Group H Member 4	Protein Coding	55	GC12P100473	7.50792694091797	https://www.genecards.org/cgi-bin/carddisp.pl?gene=NR1H4
PARVA	Parvin Alpha	Protein Coding	48	GC11P012398	7.5077338218689	https://www.genecards.org/cgi-bin/carddisp.pl?gene=PARVA
MYH7	Myosin Heavy Chain 7	Protein Coding	53	GC14M023412	7.506920337677	https://www.genecards.org/cgi-bin/carddisp.pl?gene=MYH7
NDE1	NudE Neurodevelopment Protein 1	Protein Coding	48	GC16P019212	7.50259494781494	https://www.genecards.org/cgi-bin/carddisp.pl?gene=NDE1
NLRP3	NLR Family Pyrin Domain Containing 3	Protein Coding	55	GC01P247415	7.50087738037109	https://www.genecards.org/cgi-bin/carddisp.pl?gene=NLRP3
PIK3CD	Phosphatidylinositol-4,5-Bisphosphate 3-Kinase Catalytic Subunit Delta	Protein Coding	60	GC01P009628	7.50006866455078	https://www.genecards.org/cgi-bin/carddisp.pl?gene=PIK3CD
IGFBP7	Insulin Like Growth Factor Binding Protein 7	Protein Coding	53	GC04M057030	7.45599317550659	https://www.genecards.org/cgi-bin/carddisp.pl?gene=IGFBP7
LTBP1	Latent Transforming Growth Factor Beta Binding Protein 1	Protein Coding	52	GC02P032946	7.45477294921875	https://www.genecards.org/cgi-bin/carddisp.pl?gene=LTBP1
ETS1	ETS Proto-Oncogene 1, Transcription Factor	Protein Coding	53	GC11M128458	7.44580745697021	https://www.genecards.org/cgi-bin/carddisp.pl?gene=ETS1
SELPLG	Selectin P Ligand	Protein Coding	51	GC12M108621	7.44255495071411	https://www.genecards.org/cgi-bin/carddisp.pl?gene=SELPLG
SRCAP	Snf2 Related CREBBP Activator Protein	Protein Coding	48	GC16P043879	7.42941808700562	https://www.genecards.org/cgi-bin/carddisp.pl?gene=SRCAP
CDH2	Cadherin 2	Protein Coding	59	GC18M028543	7.4139289855957	https://www.genecards.org/cgi-bin/carddisp.pl?gene=CDH2
MDM2	MDM2 Proto-Oncogene	Protein Coding	59	GC12P068808	7.40701484680176	https://www.genecards.org/cgi-bin/carddisp.pl?gene=MDM2
MME	Membrane Metalloendopeptidase	Protein Coding	57	GC03P155024	7.39626979827881	https://www.genecards.org/cgi-bin/carddisp.pl?gene=MME
CD4	CD4 Molecule	Protein Coding	57	GC12P006786	7.38814544677734	https://www.genecards.org/cgi-bin/carddisp.pl?gene=CD4
OSM	Oncostatin M	Protein Coding	50	GC22M030262	7.38750648498535	https://www.genecards.org/cgi-bin/carddisp.pl?gene=OSM
HLA-G	Major Histocompatibility Complex, Class I, G	Protein Coding	50	GC06P096047	7.36068296432495	https://www.genecards.org/cgi-bin/carddisp.pl?gene=HLA-G
RECK	Reversion Inducing Cysteine Rich Protein With Kazal Motifs	Protein Coding	47	GC09P036036	7.3571195602417	https://www.genecards.org/cgi-bin/carddisp.pl?gene=RECK
RAP1A	RAP1A, Member Of RAS Oncogene Family	Protein Coding	51	GC01P111542	7.35689544677734	https://www.genecards.org/cgi-bin/carddisp.pl?gene=RAP1A
CCL3	C-C Motif Chemokine Ligand 3	Protein Coding	46	GC17M036088	7.35374546051025	https://www.genecards.org/cgi-bin/carddisp.pl?gene=CCL3
GSN	Gelsolin	Protein Coding	56	GC09P121201	7.3522777557373	https://www.genecards.org/cgi-bin/carddisp.pl?gene=GSN
ROCK2	Rho Associated Coiled-Coil Containing Protein Kinase 2	Protein Coding	53	GC02M011341	7.34618330001831	https://www.genecards.org/cgi-bin/carddisp.pl?gene=ROCK2
KAT2B	Lysine Acetyltransferase 2B	Protein Coding	55	GC03P020043	7.34263134002686	https://www.genecards.org/cgi-bin/carddisp.pl?gene=KAT2B
EPHA2	EPH Receptor A2	Protein Coding	60	GC01M016124	7.33789348602295	https://www.genecards.org/cgi-bin/carddisp.pl?gene=EPHA2
LOC107988032	Xq28 Proximal FLNA-EMD Recombination Region	Functional Element	4	GC0XP154335	7.3367395401001	https://www.genecards.org/cgi-bin/carddisp.pl?gene=LOC107988032
MTA2	Metastasis Associated 1 Family Member 2	Protein Coding	47	GC11M102403	7.33326387405396	https://www.genecards.org/cgi-bin/carddisp.pl?gene=MTA2
RB1	RB Transcriptional Corepressor 1	Protein Coding	55	GC13P048303	7.32085514068604	https://www.genecards.org/cgi-bin/carddisp.pl?gene=RB1
CALM1	Calmodulin 1	Protein Coding	52	GC14P090396	7.31503868103027	https://www.genecards.org/cgi-bin/carddisp.pl?gene=CALM1
HBB	Hemoglobin Subunit Beta	Protein Coding	52	GC11M007105	7.31429290771484	https://www.genecards.org/cgi-bin/carddisp.pl?gene=HBB
HTR2A	5-Hydroxytryptamine Receptor 2A	Protein Coding	55	GC13M046831	7.31403064727783	https://www.genecards.org/cgi-bin/carddisp.pl?gene=HTR2A
BRCA1	BRCA1 DNA Repair Associated	Protein Coding	56	GC17M043044	7.2979907989502	https://www.genecards.org/cgi-bin/carddisp.pl?gene=BRCA1
AKR1B1	Aldo-Keto Reductase Family 1 Member B	Protein Coding	53	GC07M134442	7.29201507568359	https://www.genecards.org/cgi-bin/carddisp.pl?gene=AKR1B1
NF2	NF2, Moesin-Ezrin-Radixin Like (MERLIN) Tumor Suppressor	Protein Coding	55	GC22P029603	7.2888560295105	https://www.genecards.org/cgi-bin/carddisp.pl?gene=NF2
AHSG	Alpha 2-HS Glycoprotein	Protein Coding	51	GC03P186639	7.28868865966797	https://www.genecards.org/cgi-bin/carddisp.pl?gene=AHSG
PRKN	Parkin RBR E3 Ubiquitin Protein Ligase	Protein Coding	54	GC06M161348	7.28760623931885	https://www.genecards.org/cgi-bin/carddisp.pl?gene=PRKN
CSF1R	Colony Stimulating Factor 1 Receptor	Protein Coding	59	GC05M150053	7.28495311737061	https://www.genecards.org/cgi-bin/carddisp.pl?gene=CSF1R
CDK2	Cyclin Dependent Kinase 2	Protein Coding	58	GC12P055966	7.26673412322998	https://www.genecards.org/cgi-bin/carddisp.pl?gene=CDK2
SYK	Spleen Associated Tyrosine Kinase	Protein Coding	56	GC09P093240	7.25995302200317	https://www.genecards.org/cgi-bin/carddisp.pl?gene=SYK
NFKBIA	NFKB Inhibitor Alpha	Protein Coding	57	GC14M035401	7.2572455406189	https://www.genecards.org/cgi-bin/carddisp.pl?gene=NFKBIA
SOS1	SOS Ras/Rac Guanine Nucleotide Exchange Factor 1	Protein Coding	56	GC02M039075	7.25293302536011	https://www.genecards.org/cgi-bin/carddisp.pl?gene=SOS1
AGTR2	Angiotensin II Receptor Type 2	Protein Coding	51	GC0XP116170	7.25026845932007	https://www.genecards.org/cgi-bin/carddisp.pl?gene=AGTR2
EIF2AK3	Eukaryotic Translation Initiation Factor 2 Alpha Kinase 3	Protein Coding	55	GC02M088556	7.23569869995117	https://www.genecards.org/cgi-bin/carddisp.pl?gene=EIF2AK3
SOD3	Superoxide Dismutase 3	Protein Coding	50	GC04P024798	7.21779441833496	https://www.genecards.org/cgi-bin/carddisp.pl?gene=SOD3
TGIF1	TGFB Induced Factor Homeobox 1	Protein Coding	53	GC18P003411	7.20561456680298	https://www.genecards.org/cgi-bin/carddisp.pl?gene=TGIF1
ROCK1	Rho Associated Coiled-Coil Containing Protein Kinase 1	Protein Coding	56	GC18M020946	7.20303297042847	https://www.genecards.org/cgi-bin/carddisp.pl?gene=ROCK1
PIK3C2A	Phosphatidylinositol-4-Phosphate 3-Kinase Catalytic Subunit Type 2 Alpha	Protein Coding	54	GC11M017688	7.19905233383179	https://www.genecards.org/cgi-bin/carddisp.pl?gene=PIK3C2A
TLR9	Toll Like Receptor 9	Protein Coding	53	GC03M052222	7.19578742980957	https://www.genecards.org/cgi-bin/carddisp.pl?gene=TLR9
GSK3B	Glycogen Synthase Kinase 3 Beta	Protein Coding	57	GC03M119821	7.18488168716431	https://www.genecards.org/cgi-bin/carddisp.pl?gene=GSK3B
AXL	AXL Receptor Tyrosine Kinase	Protein Coding	59	GC19P041219	7.17098236083984	https://www.genecards.org/cgi-bin/carddisp.pl?gene=AXL
CGA	Glycoprotein Hormones, Alpha Polypeptide	Protein Coding	51	GC06M087085	7.1641583442688	https://www.genecards.org/cgi-bin/carddisp.pl?gene=CGA
GFAP	Glial Fibrillary Acidic Protein	Protein Coding	55	GC17M054384	7.16246795654297	https://www.genecards.org/cgi-bin/carddisp.pl?gene=GFAP
MIR20A	MicroRNA 20a	RNA Gene	22	GC13P091595	7.15632343292236	https://www.genecards.org/cgi-bin/carddisp.pl?gene=MIR20A
ABCA3	ATP Binding Cassette Subfamily A Member 3	Protein Coding	55	GC16M002275	7.15164852142334	https://www.genecards.org/cgi-bin/carddisp.pl?gene=ABCA3
SMAD9	SMAD Family Member 9	Protein Coding	53	GC13M036844	7.14571666717529	https://www.genecards.org/cgi-bin/carddisp.pl?gene=SMAD9
JAM3	Junctional Adhesion Molecule 3	Protein Coding	50	GC11P134068	7.14370107650757	https://www.genecards.org/cgi-bin/carddisp.pl?gene=JAM3
CTNNA1	Catenin Alpha 1	Protein Coding	52	GC05P138613	7.14199352264404	https://www.genecards.org/cgi-bin/carddisp.pl?gene=CTNNA1
LCN2	Lipocalin 2	Protein Coding	52	GC09P128149	7.12393951416016	https://www.genecards.org/cgi-bin/carddisp.pl?gene=LCN2
ENTPD1	Ectonucleoside Triphosphate Diphosphohydrolase 1	Protein Coding	57	GC10P095988	7.12176561355591	https://www.genecards.org/cgi-bin/carddisp.pl?gene=ENTPD1
RPS6KB1	Ribosomal Protein S6 Kinase B1	Protein Coding	55	GC17P059893	7.12039566040039	https://www.genecards.org/cgi-bin/carddisp.pl?gene=RPS6KB1
AFP	Alpha Fetoprotein	Protein Coding	53	GC04P073431	7.1145339012146	https://www.genecards.org/cgi-bin/carddisp.pl?gene=AFP
ICAM2	Intercellular Adhesion Molecule 2	Protein Coding	51	GC17M064002	7.09843015670776	https://www.genecards.org/cgi-bin/carddisp.pl?gene=ICAM2
ADAMTS13	ADAM Metallopeptidase With Thrombospondin Type 1 Motif 13	Protein Coding	55	GC09P133414	7.09512758255005	https://www.genecards.org/cgi-bin/carddisp.pl?gene=ADAMTS13
CFH	Complement Factor H	Protein Coding	54	GC01P196621	7.09475946426392	https://www.genecards.org/cgi-bin/carddisp.pl?gene=CFH
FGF10	Fibroblast Growth Factor 10	Protein Coding	53	GC05M044340	7.09380388259888	https://www.genecards.org/cgi-bin/carddisp.pl?gene=FGF10
CDH13	Cadherin 13	Protein Coding	51	GC16P082626	7.08504676818848	https://www.genecards.org/cgi-bin/carddisp.pl?gene=CDH13
SCARB1	Scavenger Receptor Class B Member 1	Protein Coding	55	GC12M124776	7.07716226577759	https://www.genecards.org/cgi-bin/carddisp.pl?gene=SCARB1
HP	Haptoglobin	Protein Coding	52	GC16P072590	7.07591915130615	https://www.genecards.org/cgi-bin/carddisp.pl?gene=HP
B2M	Beta-2-Microglobulin	Protein Coding	56	GC15P044711	7.07497596740723	https://www.genecards.org/cgi-bin/carddisp.pl?gene=B2M
RARA	Retinoic Acid Receptor Alpha	Protein Coding	57	GC17P040309	7.07382822036743	https://www.genecards.org/cgi-bin/carddisp.pl?gene=RARA
RET	Ret Proto-Oncogene	Protein Coding	61	GC10P043271	7.07245111465454	https://www.genecards.org/cgi-bin/carddisp.pl?gene=RET
TFE3	Transcription Factor Binding To IGHM Enhancer 3	Protein Coding	51	GC0XM049028	7.07074928283691	https://www.genecards.org/cgi-bin/carddisp.pl?gene=TFE3
MEF2C	Myocyte Enhancer Factor 2C	Protein Coding	55	GC05M088718	7.06845760345459	https://www.genecards.org/cgi-bin/carddisp.pl?gene=MEF2C
DAB2IP	DAB2 Interacting Protein	Protein Coding	47	GC09P121566	7.06692266464233	https://www.genecards.org/cgi-bin/carddisp.pl?gene=DAB2IP
PRL	Prolactin	Protein Coding	50	GC06M022287	7.05360507965088	https://www.genecards.org/cgi-bin/carddisp.pl?gene=PRL
MITF	Melanocyte Inducing Transcription Factor	Protein Coding	55	GC03P069788	7.04207897186279	https://www.genecards.org/cgi-bin/carddisp.pl?gene=MITF
AGGF1	Angiogenic Factor With G-Patch And FHA Domains 1	Protein Coding	48	GC05P077029	7.04127645492554	https://www.genecards.org/cgi-bin/carddisp.pl?gene=AGGF1
BAZ2A	Bromodomain Adjacent To Zinc Finger Domain 2A	Protein Coding	46	GC12M056595	7.03290891647339	https://www.genecards.org/cgi-bin/carddisp.pl?gene=BAZ2A
AR	Androgen Receptor	Protein Coding	59	GC0XP067544	7.03187608718872	https://www.genecards.org/cgi-bin/carddisp.pl?gene=AR
PAPPA	Pappalysin 1	Protein Coding	50	GC09P119932	7.01701545715332	https://www.genecards.org/cgi-bin/carddisp.pl?gene=PAPPA
CEACAM1	CEA Cell Adhesion Molecule 1	Protein Coding	51	GC19M042507	7.01102209091187	https://www.genecards.org/cgi-bin/carddisp.pl?gene=CEACAM1
RGS2	Regulator Of G Protein Signaling 2	Protein Coding	49	GC01P192809	7.01031160354614	https://www.genecards.org/cgi-bin/carddisp.pl?gene=RGS2
MYOG	Myogenin	Protein Coding	46	GC01M203083	6.99460029602051	https://www.genecards.org/cgi-bin/carddisp.pl?gene=MYOG
GHRL	Ghrelin And Obestatin Prepropeptide	Protein Coding	49	GC03M010285	6.98941707611084	https://www.genecards.org/cgi-bin/carddisp.pl?gene=GHRL
INPP5E	Inositol Polyphosphate-5-Phosphatase E	Protein Coding	48	GC09M136428	6.98432159423828	https://www.genecards.org/cgi-bin/carddisp.pl?gene=INPP5E
MEFV	MEFV Innate Immunity Regulator, Pyrin	Protein Coding	51	GC16M009356	6.96473073959351	https://www.genecards.org/cgi-bin/carddisp.pl?gene=MEFV
ALPP	Alkaline Phosphatase, Placental	Protein Coding	51	GC02P232378	6.96293640136719	https://www.genecards.org/cgi-bin/carddisp.pl?gene=ALPP
VCP	Valosin Containing Protein	Protein Coding	57	GC09M035056	6.95079708099365	https://www.genecards.org/cgi-bin/carddisp.pl?gene=VCP
CYP3A5	Cytochrome P450 Family 3 Subfamily A Member 5	Protein Coding	51	GC07M099648	6.95009708404541	https://www.genecards.org/cgi-bin/carddisp.pl?gene=CYP3A5
IRS1	Insulin Receptor Substrate 1	Protein Coding	53	GC02M226731	6.94050741195679	https://www.genecards.org/cgi-bin/carddisp.pl?gene=IRS1
DOCK6	Dedicator Of Cytokinesis 6	Protein Coding	48	GC19M011199	6.93971109390259	https://www.genecards.org/cgi-bin/carddisp.pl?gene=DOCK6
PPIA	Peptidylprolyl Isomerase A	Protein Coding	52	GC07P044811	6.93306922912598	https://www.genecards.org/cgi-bin/carddisp.pl?gene=PPIA
HSPB1	Heat Shock Protein Family B (Small) Member 1	Protein Coding	59	GC07P076302	6.93221473693848	https://www.genecards.org/cgi-bin/carddisp.pl?gene=HSPB1
CLEC4A	C-Type Lectin Domain Family 4 Member A	Protein Coding	46	GC12P024881	6.924232006073	https://www.genecards.org/cgi-bin/carddisp.pl?gene=CLEC4A
MMRN1	Multimerin 1	Protein Coding	48	GC04P089879	6.89899063110352	https://www.genecards.org/cgi-bin/carddisp.pl?gene=MMRN1
SREBF1	Sterol Regulatory Element Binding Transcription Factor 1	Protein Coding	53	GC17M017810	6.89886093139648	https://www.genecards.org/cgi-bin/carddisp.pl?gene=SREBF1
MIR150	MicroRNA 150	RNA Gene	24	GC19M049500	6.89503955841064	https://www.genecards.org/cgi-bin/carddisp.pl?gene=MIR150
SLC6A4	Solute Carrier Family 6 Member 4	Protein Coding	55	GC17M030194	6.88495588302612	https://www.genecards.org/cgi-bin/carddisp.pl?gene=SLC6A4
CD68	CD68 Molecule	Protein Coding	47	GC17P007579	6.88366651535034	https://www.genecards.org/cgi-bin/carddisp.pl?gene=CD68
MTR	5-Methyltetrahydrofolate-Homocysteine Methyltransferase	Protein Coding	54	GC01P236795	6.87340068817139	https://www.genecards.org/cgi-bin/carddisp.pl?gene=MTR
SPEG	Striated Muscle Enriched Protein Kinase	Protein Coding	48	GC02P219434	6.859299659729	https://www.genecards.org/cgi-bin/carddisp.pl?gene=SPEG
SARS1	Seryl-TRNA Synthetase 1	Protein Coding	51	GC01P109215	6.85317420959473	https://www.genecards.org/cgi-bin/carddisp.pl?gene=SARS1
DNMT1	DNA Methyltransferase 1	Protein Coding	59	GC19M010133	6.84333801269531	https://www.genecards.org/cgi-bin/carddisp.pl?gene=DNMT1
MKI67	Marker Of Proliferation Ki-67	Protein Coding	51	GC10M128096	6.82808589935303	https://www.genecards.org/cgi-bin/carddisp.pl?gene=MKI67
ODC1	Ornithine Decarboxylase 1	Protein Coding	55	GC02M010432	6.8213963508606	https://www.genecards.org/cgi-bin/carddisp.pl?gene=ODC1
YY1	YY1 Transcription Factor	Protein Coding	55	GC14P100238	6.80973148345947	https://www.genecards.org/cgi-bin/carddisp.pl?gene=YY1
PDGFC	Platelet Derived Growth Factor C	Protein Coding	50	GC04M156760	6.80890560150146	https://www.genecards.org/cgi-bin/carddisp.pl?gene=PDGFC
LOXL1	Lysyl Oxidase Like 1	Protein Coding	50	GC15P073925	6.80725574493408	https://www.genecards.org/cgi-bin/carddisp.pl?gene=LOXL1
INSR	Insulin Receptor	Protein Coding	60	GC19M007112	6.79419755935669	https://www.genecards.org/cgi-bin/carddisp.pl?gene=INSR
LEMD3	LEM Domain Containing 3	Protein Coding	48	GC12P065169	6.79300880432129	https://www.genecards.org/cgi-bin/carddisp.pl?gene=LEMD3
RUVBL1	RuvB Like AAA ATPase 1	Protein Coding	51	GC03M128064	6.79192161560059	https://www.genecards.org/cgi-bin/carddisp.pl?gene=RUVBL1
VASP	Vasodilator Stimulated Phosphoprotein	Protein Coding	50	GC19P076415	6.7880654335022	https://www.genecards.org/cgi-bin/carddisp.pl?gene=VASP
FLI1	Fli-1 Proto-Oncogene, ETS Transcription Factor	Protein Coding	54	GC11P128686	6.785728931427	https://www.genecards.org/cgi-bin/carddisp.pl?gene=FLI1
JUP	Junction Plakoglobin	Protein Coding	55	GC17M041754	6.77755546569824	https://www.genecards.org/cgi-bin/carddisp.pl?gene=JUP
LYVE1	Lymphatic Vessel Endothelial Hyaluronan Receptor 1	Protein Coding	49	GC11M011175	6.77461624145508	https://www.genecards.org/cgi-bin/carddisp.pl?gene=LYVE1
PGAP3	Post-GPI Attachment To Proteins Phospholipase 3	Protein Coding	47	GC17M054084	6.76950550079346	https://www.genecards.org/cgi-bin/carddisp.pl?gene=PGAP3
CHD1L	Chromodomain Helicase DNA Binding Protein 1 Like	Protein Coding	48	GC01P149121	6.75874328613281	https://www.genecards.org/cgi-bin/carddisp.pl?gene=CHD1L
STING1	Stimulator Of Interferon Response CGAMP Interactor 1	Protein Coding	48	GC05M139476	6.75779008865356	https://www.genecards.org/cgi-bin/carddisp.pl?gene=STING1
CYP11B2	Cytochrome P450 Family 11 Subfamily B Member 2	Protein Coding	53	GC08M142910	6.75420188903809	https://www.genecards.org/cgi-bin/carddisp.pl?gene=CYP11B2
ILK	Integrin Linked Kinase	Protein Coding	52	GC11P006604	6.75114107131958	https://www.genecards.org/cgi-bin/carddisp.pl?gene=ILK
CYP27B1	Cytochrome P450 Family 27 Subfamily B Member 1	Protein Coding	52	GC12M058561	6.73602962493896	https://www.genecards.org/cgi-bin/carddisp.pl?gene=CYP27B1
PCSK9	Proprotein Convertase Subtilisin/Kexin Type 9	Protein Coding	57	GC01P055039	6.73283767700195	https://www.genecards.org/cgi-bin/carddisp.pl?gene=PCSK9
TBXA2R	Thromboxane A2 Receptor	Protein Coding	56	GC19M003594	6.7322473526001	https://www.genecards.org/cgi-bin/carddisp.pl?gene=TBXA2R
SGK1	Serum/Glucocorticoid Regulated Kinase 1	Protein Coding	56	GC06M134169	6.72917509078979	https://www.genecards.org/cgi-bin/carddisp.pl?gene=SGK1
ERG	ETS Transcription Factor ERG	Protein Coding	53	GC21M038367	6.72582387924194	https://www.genecards.org/cgi-bin/carddisp.pl?gene=ERG
ACHE	Acetylcholinesterase (Cartwright Blood Group)	Protein Coding	53	GC07M100889	6.71244621276855	https://www.genecards.org/cgi-bin/carddisp.pl?gene=ACHE
KCNJ5	Potassium Inwardly Rectifying Channel Subfamily J Member 5	Protein Coding	53	GC11P128891	6.71012878417969	https://www.genecards.org/cgi-bin/carddisp.pl?gene=KCNJ5
BCAR1	BCAR1 Scaffold Protein, Cas Family Member	Protein Coding	50	GC16M075228	6.70114135742188	https://www.genecards.org/cgi-bin/carddisp.pl?gene=BCAR1
MIR335	MicroRNA 335	RNA Gene	22	GC07P130496	6.69973278045654	https://www.genecards.org/cgi-bin/carddisp.pl?gene=MIR335
HRG	Histidine Rich Glycoprotein	Protein Coding	52	GC03P186660	6.68214464187622	https://www.genecards.org/cgi-bin/carddisp.pl?gene=HRG
KLK1	Kallikrein 1	Protein Coding	53	GC19M050819	6.67644023895264	https://www.genecards.org/cgi-bin/carddisp.pl?gene=KLK1
AHR	Aryl Hydrocarbon Receptor	Protein Coding	54	GC07P016916	6.6721887588501	https://www.genecards.org/cgi-bin/carddisp.pl?gene=AHR
STAT6	Signal Transducer And Activator Of Transcription 6	Protein Coding	57	GC12M057095	6.67115640640259	https://www.genecards.org/cgi-bin/carddisp.pl?gene=STAT6
ADORA2A	Adenosine A2a Receptor	Protein Coding	53	GC22P024417	6.67067432403564	https://www.genecards.org/cgi-bin/carddisp.pl?gene=ADORA2A
TNFRSF1B	TNF Receptor Superfamily Member 1B	Protein Coding	56	GC01P012331	6.67057704925537	https://www.genecards.org/cgi-bin/carddisp.pl?gene=TNFRSF1B
PPARGC1A	PPARG Coactivator 1 Alpha	Protein Coding	53	GC04M023755	6.65934753417969	https://www.genecards.org/cgi-bin/carddisp.pl?gene=PPARGC1A
NKX2-5	NK2 Homeobox 5	Protein Coding	51	GC05M173232	6.65930271148682	https://www.genecards.org/cgi-bin/carddisp.pl?gene=NKX2-5
GPER1	G Protein-Coupled Estrogen Receptor 1	Protein Coding	48	GC07P003595	6.65065097808838	https://www.genecards.org/cgi-bin/carddisp.pl?gene=GPER1
LTBP3	Latent Transforming Growth Factor Beta Binding Protein 3	Protein Coding	51	GC11M065538	6.64016532897949	https://www.genecards.org/cgi-bin/carddisp.pl?gene=LTBP3
EWSR1	EWS RNA Binding Protein 1	Protein Coding	51	GC22P047149	6.63136196136475	https://www.genecards.org/cgi-bin/carddisp.pl?gene=EWSR1
FOXC2	Forkhead Box C2	Protein Coding	49	GC16P086614	6.62888145446777	https://www.genecards.org/cgi-bin/carddisp.pl?gene=FOXC2
OCLN	Occludin	Protein Coding	51	GC05P069492	6.62590789794922	https://www.genecards.org/cgi-bin/carddisp.pl?gene=OCLN
FOXF1	Forkhead Box F1	Protein Coding	48	GC16P086510	6.61183547973633	https://www.genecards.org/cgi-bin/carddisp.pl?gene=FOXF1
HTR1B	5-Hydroxytryptamine Receptor 1B	Protein Coding	50	GC06M077504	6.59816932678223	https://www.genecards.org/cgi-bin/carddisp.pl?gene=HTR1B
CCR1	C-C Motif Chemokine Receptor 1	Protein Coding	52	GC03M046218	6.58719730377197	https://www.genecards.org/cgi-bin/carddisp.pl?gene=CCR1
LRRC56	Leucine Rich Repeat Containing 56	Protein Coding	42	GC11P000518	6.57233905792236	https://www.genecards.org/cgi-bin/carddisp.pl?gene=LRRC56
CLU	Clusterin	Protein Coding	54	GC08M027596	6.57098579406738	https://www.genecards.org/cgi-bin/carddisp.pl?gene=CLU
TOP1	DNA Topoisomerase I	Protein Coding	55	GC20P041028	6.56195259094238	https://www.genecards.org/cgi-bin/carddisp.pl?gene=TOP1
UTS2	Urotensin 2	Protein Coding	46	GC01M007843	6.56157398223877	https://www.genecards.org/cgi-bin/carddisp.pl?gene=UTS2
STAT4	Signal Transducer And Activator Of Transcription 4	Protein Coding	53	GC02M191029	6.54868316650391	https://www.genecards.org/cgi-bin/carddisp.pl?gene=STAT4
MBP	Myelin Basic Protein	Protein Coding	51	GC18M076978	6.52720260620117	https://www.genecards.org/cgi-bin/carddisp.pl?gene=MBP
ACTG1	Actin Gamma 1	Protein Coding	55	GC17M081509	6.52514791488647	https://www.genecards.org/cgi-bin/carddisp.pl?gene=ACTG1
CHGA	Chromogranin A	Protein Coding	50	GC14P092953	6.51246500015259	https://www.genecards.org/cgi-bin/carddisp.pl?gene=CHGA
NPR3	Natriuretic Peptide Receptor 3	Protein Coding	52	GC05P032689	6.50793170928955	https://www.genecards.org/cgi-bin/carddisp.pl?gene=NPR3
WNT5A	Wnt Family Member 5A	Protein Coding	56	GC03M055465	6.50237321853638	https://www.genecards.org/cgi-bin/carddisp.pl?gene=WNT5A
IL12A	Interleukin 12A	Protein Coding	51	GC03P159988	6.49098968505859	https://www.genecards.org/cgi-bin/carddisp.pl?gene=IL12A
COX5A	Cytochrome C Oxidase Subunit 5A	Protein Coding	50	GC15M074919	6.48789978027344	https://www.genecards.org/cgi-bin/carddisp.pl?gene=COX5A
NES	Nestin	Protein Coding	47	GC01M156668	6.4872579574585	https://www.genecards.org/cgi-bin/carddisp.pl?gene=NES
IKZF1	IKAROS Family Zinc Finger 1	Protein Coding	56	GC07P050303	6.48675298690796	https://www.genecards.org/cgi-bin/carddisp.pl?gene=IKZF1
ACTA1	Actin Alpha 1, Skeletal Muscle	Protein Coding	55	GC01M229727	6.48114109039307	https://www.genecards.org/cgi-bin/carddisp.pl?gene=ACTA1
ADAMTS1	ADAM Metallopeptidase With Thrombospondin Type 1 Motif 1	Protein Coding	52	GC21M026835	6.4775505065918	https://www.genecards.org/cgi-bin/carddisp.pl?gene=ADAMTS1
KCNN3	Potassium Calcium-Activated Channel Subfamily N Member 3	Protein Coding	50	GC01M154697	6.47186994552612	https://www.genecards.org/cgi-bin/carddisp.pl?gene=KCNN3
DES	Desmin	Protein Coding	55	GC02P219418	6.46886014938354	https://www.genecards.org/cgi-bin/carddisp.pl?gene=DES
CX3CL1	C-X3-C Motif Chemokine Ligand 1	Protein Coding	52	GC16P057372	6.4631724357605	https://www.genecards.org/cgi-bin/carddisp.pl?gene=CX3CL1
PROS1	Protein S	Protein Coding	55	GC03M093873	6.46116065979004	https://www.genecards.org/cgi-bin/carddisp.pl?gene=PROS1
MYH10	Myosin Heavy Chain 10	Protein Coding	52	GC17M008474	6.45907402038574	https://www.genecards.org/cgi-bin/carddisp.pl?gene=MYH10
PINK1	PTEN Induced Kinase 1	Protein Coding	53	GC01P020634	6.45283365249634	https://www.genecards.org/cgi-bin/carddisp.pl?gene=PINK1
CTSB	Cathepsin B	Protein Coding	59	GC08M011842	6.44467449188232	https://www.genecards.org/cgi-bin/carddisp.pl?gene=CTSB
EGFL7	EGF Like Domain Multiple 7	Protein Coding	46	GC09P136658	6.44336795806885	https://www.genecards.org/cgi-bin/carddisp.pl?gene=EGFL7
MIR142	MicroRNA 142	RNA Gene	24	GC17M058331	6.44220352172852	https://www.genecards.org/cgi-bin/carddisp.pl?gene=MIR142
VLDLR	Very Low Density Lipoprotein Receptor	Protein Coding	56	GC09P002611	6.43665790557861	https://www.genecards.org/cgi-bin/carddisp.pl?gene=VLDLR
LTF	Lactotransferrin	Protein Coding	52	GC03M046435	6.43347835540771	https://www.genecards.org/cgi-bin/carddisp.pl?gene=LTF
TRPC1	Transient Receptor Potential Cation Channel Subfamily C Member 1	Protein Coding	48	GC03P142724	6.42789554595947	https://www.genecards.org/cgi-bin/carddisp.pl?gene=TRPC1
IL6ST	Interleukin 6 Cytokine Family Signal Transducer	Protein Coding	56	GC05M055935	6.42053747177124	https://www.genecards.org/cgi-bin/carddisp.pl?gene=IL6ST
TNXB	Tenascin XB	Protein Coding	51	GC06M074950	6.4133939743042	https://www.genecards.org/cgi-bin/carddisp.pl?gene=TNXB
PIEZO1	Piezo Type Mechanosensitive Ion Channel Component 1	Protein Coding	47	GC16M088715	6.40891933441162	https://www.genecards.org/cgi-bin/carddisp.pl?gene=PIEZO1
ADAM10	ADAM Metallopeptidase Domain 10	Protein Coding	60	GC15M058588	6.40721893310547	https://www.genecards.org/cgi-bin/carddisp.pl?gene=ADAM10
PRKCD	Protein Kinase C Delta	Protein Coding	59	GC03P053156	6.40558481216431	https://www.genecards.org/cgi-bin/carddisp.pl?gene=PRKCD
F7	Coagulation Factor VII	Protein Coding	55	GC13P113105	6.39670467376709	https://www.genecards.org/cgi-bin/carddisp.pl?gene=F7
CHD1	Chromodomain Helicase DNA Binding Protein 1	Protein Coding	53	GC05M098853	6.39226579666138	https://www.genecards.org/cgi-bin/carddisp.pl?gene=CHD1
GAS6	Growth Arrest Specific 6	Protein Coding	51	GC13M113820	6.38709115982056	https://www.genecards.org/cgi-bin/carddisp.pl?gene=GAS6
PDE2A	Phosphodiesterase 2A	Protein Coding	54	GC11M072576	6.37721538543701	https://www.genecards.org/cgi-bin/carddisp.pl?gene=PDE2A
CASP1	Caspase 1	Protein Coding	56	GC11M105025	6.3721227645874	https://www.genecards.org/cgi-bin/carddisp.pl?gene=CASP1
KRT18	Keratin 18	Protein Coding	56	GC12P052948	6.37023830413818	https://www.genecards.org/cgi-bin/carddisp.pl?gene=KRT18
IPO8	Importin 8	Protein Coding	47	GC12M030628	6.36689758300781	https://www.genecards.org/cgi-bin/carddisp.pl?gene=IPO8
SPON1	Spondin 1	Protein Coding	45	GC11P013940	6.36391353607178	https://www.genecards.org/cgi-bin/carddisp.pl?gene=SPON1
MYORG	Myogenesis Regulating Glycosidase (Putative)	Protein Coding	42	GC09M034366	6.36113214492798	https://www.genecards.org/cgi-bin/carddisp.pl?gene=MYORG
MIR122	MicroRNA 122	RNA Gene	25	GC18P058451	6.3519287109375	https://www.genecards.org/cgi-bin/carddisp.pl?gene=MIR122
FLNC	Filamin C	Protein Coding	52	GC07P128830	6.34414672851563	https://www.genecards.org/cgi-bin/carddisp.pl?gene=FLNC
DDAH1	Dimethylarginine Dimethylaminohydrolase 1	Protein Coding	50	GC01M085318	6.33886623382568	https://www.genecards.org/cgi-bin/carddisp.pl?gene=DDAH1
ARG2	Arginase 2	Protein Coding	51	GC14P067619	6.33791351318359	https://www.genecards.org/cgi-bin/carddisp.pl?gene=ARG2
DAXX	Death Domain Associated Protein	Protein Coding	50	GC06M033318	6.33277702331543	https://www.genecards.org/cgi-bin/carddisp.pl?gene=DAXX
CXCL5	C-X-C Motif Chemokine Ligand 5	Protein Coding	47	GC04M073995	6.32139492034912	https://www.genecards.org/cgi-bin/carddisp.pl?gene=CXCL5
SORL1	Sortilin Related Receptor 1	Protein Coding	53	GC11P121452	6.32133007049561	https://www.genecards.org/cgi-bin/carddisp.pl?gene=SORL1
PPP1R12A	Protein Phosphatase 1 Regulatory Subunit 12A	Protein Coding	51	GC12M079773	6.30256700515747	https://www.genecards.org/cgi-bin/carddisp.pl?gene=PPP1R12A
PCDH12	Protocadherin 12	Protein Coding	49	GC05M141943	6.30161809921265	https://www.genecards.org/cgi-bin/carddisp.pl?gene=PCDH12
BRD4	Bromodomain Containing 4	Protein Coding	55	GC19M015236	6.30144691467285	https://www.genecards.org/cgi-bin/carddisp.pl?gene=BRD4
LTBP4	Latent Transforming Growth Factor Beta Binding Protein 4	Protein Coding	50	GC19P040592	6.29728031158447	https://www.genecards.org/cgi-bin/carddisp.pl?gene=LTBP4
LIPG	Lipase G, Endothelial Type	Protein Coding	49	GC18P049560	6.29662799835205	https://www.genecards.org/cgi-bin/carddisp.pl?gene=LIPG
ELAVL1	ELAV Like RNA Binding Protein 1	Protein Coding	47	GC19M007958	6.2881121635437	https://www.genecards.org/cgi-bin/carddisp.pl?gene=ELAVL1
IL5	Interleukin 5	Protein Coding	52	GC05M132541	6.2879204750061	https://www.genecards.org/cgi-bin/carddisp.pl?gene=IL5
NPM1	Nucleophosmin 1	Protein Coding	57	GC05P171387	6.28764629364014	https://www.genecards.org/cgi-bin/carddisp.pl?gene=NPM1
CTSD	Cathepsin D	Protein Coding	59	GC11M001752	6.28566360473633	https://www.genecards.org/cgi-bin/carddisp.pl?gene=CTSD
MIR132	MicroRNA 132	RNA Gene	24	GC17M002049	6.28418445587158	https://www.genecards.org/cgi-bin/carddisp.pl?gene=MIR132
PCNT	Pericentrin	Protein Coding	50	GC21P046324	6.27097511291504	https://www.genecards.org/cgi-bin/carddisp.pl?gene=PCNT
CD14	CD14 Molecule	Protein Coding	53	GC05M140631	6.2678804397583	https://www.genecards.org/cgi-bin/carddisp.pl?gene=CD14
MIR15A	MicroRNA 15a	RNA Gene	18	GC13M050049	6.26209259033203	https://www.genecards.org/cgi-bin/carddisp.pl?gene=MIR15A
CP	Ceruloplasmin	Protein Coding	55	GC03M149162	6.25978422164917	https://www.genecards.org/cgi-bin/carddisp.pl?gene=CP
PTPN1	Protein Tyrosine Phosphatase Non-Receptor Type 1	Protein Coding	57	GC20P050510	6.2513599395752	https://www.genecards.org/cgi-bin/carddisp.pl?gene=PTPN1
CXCR2	C-X-C Motif Chemokine Receptor 2	Protein Coding	57	GC02P218125	6.24855089187622	https://www.genecards.org/cgi-bin/carddisp.pl?gene=CXCR2
CX3CR1	C-X3-C Motif Chemokine Receptor 1	Protein Coding	50	GC03M039279	6.24374294281006	https://www.genecards.org/cgi-bin/carddisp.pl?gene=CX3CR1
APLNR	Apelin Receptor	Protein Coding	51	GC11M057233	6.24282503128052	https://www.genecards.org/cgi-bin/carddisp.pl?gene=APLNR
PTN	Pleiotrophin	Protein Coding	48	GC07M137227	6.24084091186523	https://www.genecards.org/cgi-bin/carddisp.pl?gene=PTN
CELA2A	Chymotrypsin Like Elastase 2A	Protein Coding	48	GC01P015456	6.23576402664185	https://www.genecards.org/cgi-bin/carddisp.pl?gene=CELA2A
XPR1	Xenotropic And Polytropic Retrovirus Receptor 1	Protein Coding	50	GC01P180632	6.23257780075073	https://www.genecards.org/cgi-bin/carddisp.pl?gene=XPR1
PDPK1	3-Phosphoinositide Dependent Protein Kinase 1	Protein Coding	55	GC16P002537	6.23073720932007	https://www.genecards.org/cgi-bin/carddisp.pl?gene=PDPK1
CCNA2	Cyclin A2	Protein Coding	52	GC04M121816	6.22668266296387	https://www.genecards.org/cgi-bin/carddisp.pl?gene=CCNA2
RPS27A	Ribosomal Protein S27a	Protein Coding	48	GC02P055231	6.22157382965088	https://www.genecards.org/cgi-bin/carddisp.pl?gene=RPS27A
CHD8	Chromodomain Helicase DNA Binding Protein 8	Protein Coding	48	GC14M021385	6.21567869186401	https://www.genecards.org/cgi-bin/carddisp.pl?gene=CHD8
SEMA3A	Semaphorin 3A	Protein Coding	53	GC07M083955	6.21388244628906	https://www.genecards.org/cgi-bin/carddisp.pl?gene=SEMA3A
ANXA2	Annexin A2	Protein Coding	55	GC15M060347	6.2127423286438	https://www.genecards.org/cgi-bin/carddisp.pl?gene=ANXA2
TNFSF10	TNF Superfamily Member 10	Protein Coding	51	GC03M172505	6.20580291748047	https://www.genecards.org/cgi-bin/carddisp.pl?gene=TNFSF10
FURIN	Furin, Paired Basic Amino Acid Cleaving Enzyme	Protein Coding	54	GC15P090868	6.20567989349365	https://www.genecards.org/cgi-bin/carddisp.pl?gene=FURIN
ADCY10	Adenylate Cyclase 10	Protein Coding	50	GC01M167809	6.19745254516602	https://www.genecards.org/cgi-bin/carddisp.pl?gene=ADCY10
THBS2	Thrombospondin 2	Protein Coding	53	GC06M169215	6.19131088256836	https://www.genecards.org/cgi-bin/carddisp.pl?gene=THBS2
NRAS	NRAS Proto-Oncogene, GTPase	Protein Coding	57	GC01M114704	6.18066883087158	https://www.genecards.org/cgi-bin/carddisp.pl?gene=NRAS
STK11	Serine/Threonine Kinase 11	Protein Coding	57	GC19P001177	6.17908763885498	https://www.genecards.org/cgi-bin/carddisp.pl?gene=STK11
SHH	Sonic Hedgehog Signaling Molecule	Protein Coding	57	GC07M155799	6.16843748092651	https://www.genecards.org/cgi-bin/carddisp.pl?gene=SHH
SMAD7	SMAD Family Member 7	Protein Coding	51	GC18M048919	6.16826963424683	https://www.genecards.org/cgi-bin/carddisp.pl?gene=SMAD7
PRKCZ	Protein Kinase C Zeta	Protein Coding	56	GC01P004707	6.16469097137451	https://www.genecards.org/cgi-bin/carddisp.pl?gene=PRKCZ
SYP	Synaptophysin	Protein Coding	52	GC0XM049187	6.16459226608276	https://www.genecards.org/cgi-bin/carddisp.pl?gene=SYP
CD93	CD93 Molecule	Protein Coding	47	GC20M023079	6.16442203521729	https://www.genecards.org/cgi-bin/carddisp.pl?gene=CD93
IL11	Interleukin 11	Protein Coding	47	GC19M055364	6.16207551956177	https://www.genecards.org/cgi-bin/carddisp.pl?gene=IL11
PRKCH	Protein Kinase C Eta	Protein Coding	56	GC14P061187	6.15461111068726	https://www.genecards.org/cgi-bin/carddisp.pl?gene=PRKCH
BTK	Bruton Tyrosine Kinase	Protein Coding	60	GC0XM101349	6.15183639526367	https://www.genecards.org/cgi-bin/carddisp.pl?gene=BTK
BCOR	BCL6 Corepressor	Protein Coding	50	GC0XM040049	6.14862537384033	https://www.genecards.org/cgi-bin/carddisp.pl?gene=BCOR
TERC	Telomerase RNA Component	RNA Gene	31	GC03M169765	6.14675807952881	https://www.genecards.org/cgi-bin/carddisp.pl?gene=TERC
IL6R	Interleukin 6 Receptor	Protein Coding	57	GC01P154405	6.14346933364868	https://www.genecards.org/cgi-bin/carddisp.pl?gene=IL6R
MYD88	MYD88 Innate Immune Signal Transduction Adaptor	Protein Coding	56	GC03P038159	6.13944053649902	https://www.genecards.org/cgi-bin/carddisp.pl?gene=MYD88
MSN	Moesin	Protein Coding	55	GC0XP065588	6.13206243515015	https://www.genecards.org/cgi-bin/carddisp.pl?gene=MSN
CALD1	Caldesmon 1	Protein Coding	50	GC07P134744	6.13155794143677	https://www.genecards.org/cgi-bin/carddisp.pl?gene=CALD1
HSPA5	Heat Shock Protein Family A (Hsp70) Member 5	Protein Coding	55	GC09M125234	6.13147306442261	https://www.genecards.org/cgi-bin/carddisp.pl?gene=HSPA5
ARID2	AT-Rich Interaction Domain 2	Protein Coding	48	GC12P045729	6.12833070755005	https://www.genecards.org/cgi-bin/carddisp.pl?gene=ARID2
CHUK	Component Of Inhibitor Of Nuclear Factor Kappa B Kinase Complex	Protein Coding	58	GC10M100217	6.12750148773193	https://www.genecards.org/cgi-bin/carddisp.pl?gene=CHUK
CDK4	Cyclin Dependent Kinase 4	Protein Coding	61	GC12M058560	6.12728691101074	https://www.genecards.org/cgi-bin/carddisp.pl?gene=CDK4
SFTPA1	Surfactant Protein A1	Protein Coding	51	GC10P096505	6.12205982208252	https://www.genecards.org/cgi-bin/carddisp.pl?gene=SFTPA1
GJA5	Gap Junction Protein Alpha 5	Protein Coding	51	GC01M147756	6.11966514587402	https://www.genecards.org/cgi-bin/carddisp.pl?gene=GJA5
MYH9	Myosin Heavy Chain 9	Protein Coding	55	GC22M036281	6.11857652664185	https://www.genecards.org/cgi-bin/carddisp.pl?gene=MYH9
JAK1	Janus Kinase 1	Protein Coding	60	GC01M064833	6.11694812774658	https://www.genecards.org/cgi-bin/carddisp.pl?gene=JAK1
GPBP1	GC-Rich Promoter Binding Protein 1	Protein Coding	42	GC05P057173	6.11615896224976	https://www.genecards.org/cgi-bin/carddisp.pl?gene=GPBP1
HRH1	Histamine Receptor H1	Protein Coding	52	GC03P014011	6.11494970321655	https://www.genecards.org/cgi-bin/carddisp.pl?gene=HRH1
MT-ND2	Mitochondrially Encoded NADH:Ubiquinone Oxidoreductase Core Subunit 2	Protein Coding	40	GCMTP004472	6.11203908920288	https://www.genecards.org/cgi-bin/carddisp.pl?gene=MT-ND2
IL33	Interleukin 33	Protein Coding	46	GC09P007853	6.11152839660645	https://www.genecards.org/cgi-bin/carddisp.pl?gene=IL33
ATP2B4	ATPase Plasma Membrane Ca2+ Transporting 4	Protein Coding	52	GC01P203626	6.09554290771484	https://www.genecards.org/cgi-bin/carddisp.pl?gene=ATP2B4
SLC8A1	Solute Carrier Family 8 Member A1	Protein Coding	51	GC02M040078	6.09469127655029	https://www.genecards.org/cgi-bin/carddisp.pl?gene=SLC8A1
RETREG1	Reticulophagy Regulator 1	Protein Coding	44	GC05M016474	6.09396314620972	https://www.genecards.org/cgi-bin/carddisp.pl?gene=RETREG1
TNFSF12	TNF Superfamily Member 12	Protein Coding	46	GC17P012059	6.08897495269775	https://www.genecards.org/cgi-bin/carddisp.pl?gene=TNFSF12
HLA-DRB1	Major Histocompatibility Complex, Class II, DR Beta 1	Protein Coding	53	GC06M074974	6.0879225730896	https://www.genecards.org/cgi-bin/carddisp.pl?gene=HLA-DRB1
TH	Tyrosine Hydroxylase	Protein Coding	57	GC11M002163	6.08415460586548	https://www.genecards.org/cgi-bin/carddisp.pl?gene=TH
CAPN2	Calpain 2	Protein Coding	54	GC01P223701	6.08409738540649	https://www.genecards.org/cgi-bin/carddisp.pl?gene=CAPN2
DARS2	Aspartyl-TRNA Synthetase 2, Mitochondrial	Protein Coding	48	GC01P173824	6.08390617370605	https://www.genecards.org/cgi-bin/carddisp.pl?gene=DARS2
PPARD	Peroxisome Proliferator Activated Receptor Delta	Protein Coding	52	GC06P096215	6.08365249633789	https://www.genecards.org/cgi-bin/carddisp.pl?gene=PPARD
PARK7	Parkinsonism Associated Deglycase	Protein Coding	54	GC01P008160	6.08107709884644	https://www.genecards.org/cgi-bin/carddisp.pl?gene=PARK7
IL1R1	Interleukin 1 Receptor Type 1	Protein Coding	53	GC02P102136	6.07607221603394	https://www.genecards.org/cgi-bin/carddisp.pl?gene=IL1R1
KLK3	Kallikrein Related Peptidase 3	Protein Coding	53	GC19P050854	6.07581806182861	https://www.genecards.org/cgi-bin/carddisp.pl?gene=KLK3
MIR22	MicroRNA 22	RNA Gene	23	GC17M001713	6.07508087158203	https://www.genecards.org/cgi-bin/carddisp.pl?gene=MIR22
TNNT2	Troponin T2, Cardiac Type	Protein Coding	53	GC01M201359	6.07449054718018	https://www.genecards.org/cgi-bin/carddisp.pl?gene=TNNT2
IFNA1	Interferon Alpha 1	Protein Coding	45	GC09P021622	6.07236289978027	https://www.genecards.org/cgi-bin/carddisp.pl?gene=IFNA1
CHD7	Chromodomain Helicase DNA Binding Protein 7	Protein Coding	52	GC08P060678	6.06500959396362	https://www.genecards.org/cgi-bin/carddisp.pl?gene=CHD7
KRT7	Keratin 7	Protein Coding	48	GC12P052232	6.06052684783936	https://www.genecards.org/cgi-bin/carddisp.pl?gene=KRT7
HDAC4	Histone Deacetylase 4	Protein Coding	59	GC02M239048	6.05361270904541	https://www.genecards.org/cgi-bin/carddisp.pl?gene=HDAC4
AQP1	Aquaporin 1 (Colton Blood Group)	Protein Coding	53	GC07P030911	6.05350923538208	https://www.genecards.org/cgi-bin/carddisp.pl?gene=AQP1
TF	Transferrin	Protein Coding	57	GC03P135432	6.04962587356567	https://www.genecards.org/cgi-bin/carddisp.pl?gene=TF
KLF5	KLF Transcription Factor 5	Protein Coding	51	GC13P073054	6.04862546920776	https://www.genecards.org/cgi-bin/carddisp.pl?gene=KLF5
RARRES2	Retinoic Acid Receptor Responder 2	Protein Coding	46	GC07M150333	6.04854679107666	https://www.genecards.org/cgi-bin/carddisp.pl?gene=RARRES2
CEP78	Centrosomal Protein 78	Protein Coding	44	GC09P078236	6.03942060470581	https://www.genecards.org/cgi-bin/carddisp.pl?gene=CEP78
MAOB	Monoamine Oxidase B	Protein Coding	51	GC0XM043766	6.02675533294678	https://www.genecards.org/cgi-bin/carddisp.pl?gene=MAOB
SLC20A1	Solute Carrier Family 20 Member 1	Protein Coding	51	GC02P124509	6.01786851882935	https://www.genecards.org/cgi-bin/carddisp.pl?gene=SLC20A1
TLR8	Toll Like Receptor 8	Protein Coding	56	GC0XP012924	6.01513624191284	https://www.genecards.org/cgi-bin/carddisp.pl?gene=TLR8
NODAL	Nodal Growth Differentiation Factor	Protein Coding	48	GC10M070431	6.00910806655884	https://www.genecards.org/cgi-bin/carddisp.pl?gene=NODAL
ATP2B1	ATPase Plasma Membrane Ca2+ Transporting 1	Protein Coding	52	GC12M089588	6.00712108612061	https://www.genecards.org/cgi-bin/carddisp.pl?gene=ATP2B1
PRPF8	Pre-MRNA Processing Factor 8	Protein Coding	49	GC17M001650	6.00659132003784	https://www.genecards.org/cgi-bin/carddisp.pl?gene=PRPF8
GUCY1A1	Guanylate Cyclase 1 Soluble Subunit Alpha 1	Protein Coding	50	GC04P155667	6.00491952896118	https://www.genecards.org/cgi-bin/carddisp.pl?gene=GUCY1A1
BMP7	Bone Morphogenetic Protein 7	Protein Coding	52	GC20M057168	6.0021448135376	https://www.genecards.org/cgi-bin/carddisp.pl?gene=BMP7
IL2RA	Interleukin 2 Receptor Subunit Alpha	Protein Coding	57	GC10M006010	6.00212955474854	https://www.genecards.org/cgi-bin/carddisp.pl?gene=IL2RA
PRDM6	PR/SET Domain 6	Protein Coding	46	GC05P123089	6.00200843811035	https://www.genecards.org/cgi-bin/carddisp.pl?gene=PRDM6
CACNA1C	Calcium Voltage-Gated Channel Subunit Alpha1 C	Protein Coding	56	GC12P001970	5.99843263626099	https://www.genecards.org/cgi-bin/carddisp.pl?gene=CACNA1C
P2RY12	Purinergic Receptor P2Y12	Protein Coding	55	GC03M151336	5.99564266204834	https://www.genecards.org/cgi-bin/carddisp.pl?gene=P2RY12
COL4A3	Collagen Type IV Alpha 3 Chain	Protein Coding	53	GC02P227164	5.99501514434814	https://www.genecards.org/cgi-bin/carddisp.pl?gene=COL4A3
GPT	Glutamic--Pyruvic Transaminase	Protein Coding	48	GC08P144502	5.99262523651123	https://www.genecards.org/cgi-bin/carddisp.pl?gene=GPT
F13A1	Coagulation Factor XIII A Chain	Protein Coding	53	GC06M006144	5.98986005783081	https://www.genecards.org/cgi-bin/carddisp.pl?gene=F13A1
PLPP3	Phospholipid Phosphatase 3	Protein Coding	47	GC01M056495	5.98940849304199	https://www.genecards.org/cgi-bin/carddisp.pl?gene=PLPP3
CD59	CD59 Molecule (CD59 Blood Group)	Protein Coding	53	GC11M033704	5.98433303833008	https://www.genecards.org/cgi-bin/carddisp.pl?gene=CD59
DPF3	Double PHD Fingers 3	Protein Coding	42	GC14M072610	5.98340511322021	https://www.genecards.org/cgi-bin/carddisp.pl?gene=DPF3
MUC1	Mucin 1, Cell Surface Associated	Protein Coding	55	GC01M155185	5.97817039489746	https://www.genecards.org/cgi-bin/carddisp.pl?gene=MUC1
MDK	Midkine	Protein Coding	50	GC11P046380	5.95635223388672	https://www.genecards.org/cgi-bin/carddisp.pl?gene=MDK
GJB6	Gap Junction Protein Beta 6	Protein Coding	49	GC13M020221	5.95014667510986	https://www.genecards.org/cgi-bin/carddisp.pl?gene=GJB6
CYSLTR2	Cysteinyl Leukotriene Receptor 2	Protein Coding	54	GC13P048653	5.94884252548218	https://www.genecards.org/cgi-bin/carddisp.pl?gene=CYSLTR2
P4HB	Prolyl 4-Hydroxylase Subunit Beta	Protein Coding	56	GC17M081843	5.94156217575073	https://www.genecards.org/cgi-bin/carddisp.pl?gene=P4HB
PROCR	Protein C Receptor	Protein Coding	49	GC20P035171	5.93716764450073	https://www.genecards.org/cgi-bin/carddisp.pl?gene=PROCR
ERAP1	Endoplasmic Reticulum Aminopeptidase 1	Protein Coding	53	GC05M096760	5.93543720245361	https://www.genecards.org/cgi-bin/carddisp.pl?gene=ERAP1
SDC1	Syndecan 1	Protein Coding	50	GC02M020200	5.92012214660645	https://www.genecards.org/cgi-bin/carddisp.pl?gene=SDC1
CLTC	Clathrin Heavy Chain	Protein Coding	53	GC17P059619	5.91292381286621	https://www.genecards.org/cgi-bin/carddisp.pl?gene=CLTC
PALS1	Protein Associated With LIN7 1, MAGUK P55 Family Member	Protein Coding	45	GC14P067240	5.91006326675415	https://www.genecards.org/cgi-bin/carddisp.pl?gene=PALS1
MUC5B	Mucin 5B, Oligomeric Mucus/Gel-Forming	Protein Coding	48	GC11P002284	5.90715789794922	https://www.genecards.org/cgi-bin/carddisp.pl?gene=MUC5B
HDAC9	Histone Deacetylase 9	Protein Coding	56	GC07P018086	5.90327405929565	https://www.genecards.org/cgi-bin/carddisp.pl?gene=HDAC9
RPE65	Retinoid Isomerohydrolase RPE65	Protein Coding	51	GC01M068428	5.90324068069458	https://www.genecards.org/cgi-bin/carddisp.pl?gene=RPE65
GRP	Gastrin Releasing Peptide	Protein Coding	47	GC18P059220	5.90032243728638	https://www.genecards.org/cgi-bin/carddisp.pl?gene=GRP
CCR5	C-C Motif Chemokine Receptor 5	Protein Coding	53	GC03P047826	5.8971061706543	https://www.genecards.org/cgi-bin/carddisp.pl?gene=CCR5
STIM1	Stromal Interaction Molecule 1	Protein Coding	57	GC11P003909	5.8970832824707	https://www.genecards.org/cgi-bin/carddisp.pl?gene=STIM1
CD55	CD55 Molecule (Cromer Blood Group)	Protein Coding	56	GC01P207321	5.89249801635742	https://www.genecards.org/cgi-bin/carddisp.pl?gene=CD55
CNMD	Chondromodulin	Protein Coding	44	GC13M052704	5.89148139953613	https://www.genecards.org/cgi-bin/carddisp.pl?gene=CNMD
TGFBI	Transforming Growth Factor Beta Induced	Protein Coding	53	GC05P136027	5.88914489746094	https://www.genecards.org/cgi-bin/carddisp.pl?gene=TGFBI
BMPR1A	Bone Morphogenetic Protein Receptor Type 1A	Protein Coding	57	GC10P095535	5.88765573501587	https://www.genecards.org/cgi-bin/carddisp.pl?gene=BMPR1A
NTRK1	Neurotrophic Receptor Tyrosine Kinase 1	Protein Coding	57	GC01P156815	5.88732147216797	https://www.genecards.org/cgi-bin/carddisp.pl?gene=NTRK1
CRH	Corticotropin Releasing Hormone	Protein Coding	50	GC08M066176	5.88395309448242	https://www.genecards.org/cgi-bin/carddisp.pl?gene=CRH
ADRB1	Adrenoceptor Beta 1	Protein Coding	54	GC10P114044	5.88032054901123	https://www.genecards.org/cgi-bin/carddisp.pl?gene=ADRB1
PDE4A	Phosphodiesterase 4A	Protein Coding	51	GC19P010416	5.87992477416992	https://www.genecards.org/cgi-bin/carddisp.pl?gene=PDE4A
MIR23A	MicroRNA 23a	RNA Gene	23	GC19M014851	5.878737449646	https://www.genecards.org/cgi-bin/carddisp.pl?gene=MIR23A
STAB1	Stabilin 1	Protein Coding	48	GC03P052495	5.87852382659912	https://www.genecards.org/cgi-bin/carddisp.pl?gene=STAB1
VIP	Vasoactive Intestinal Peptide	Protein Coding	51	GC06P152750	5.87590312957764	https://www.genecards.org/cgi-bin/carddisp.pl?gene=VIP
ITGA2B	Integrin Subunit Alpha 2b	Protein Coding	59	GC17M054363	5.87523603439331	https://www.genecards.org/cgi-bin/carddisp.pl?gene=ITGA2B
LGALS1	Galectin 1	Protein Coding	50	GC22P037675	5.86562156677246	https://www.genecards.org/cgi-bin/carddisp.pl?gene=LGALS1
MIR15B	MicroRNA 15b	RNA Gene	22	GC03P160404	5.8636474609375	https://www.genecards.org/cgi-bin/carddisp.pl?gene=MIR15B
CLCN7	Chloride Voltage-Gated Channel 7	Protein Coding	52	GC16M001444	5.85762453079224	https://www.genecards.org/cgi-bin/carddisp.pl?gene=CLCN7
PARN	Poly(A)-Specific Ribonuclease	Protein Coding	52	GC16M014435	5.85418891906738	https://www.genecards.org/cgi-bin/carddisp.pl?gene=PARN
GCH1	GTP Cyclohydrolase 1	Protein Coding	53	GC14M054842	5.85327434539795	https://www.genecards.org/cgi-bin/carddisp.pl?gene=GCH1
ACTG2	Actin Gamma 2, Smooth Muscle	Protein Coding	51	GC02P073892	5.83647298812866	https://www.genecards.org/cgi-bin/carddisp.pl?gene=ACTG2
MT-CO1	Mitochondrially Encoded Cytochrome C Oxidase I	Protein Coding	38	GCMTP005906	5.83505916595459	https://www.genecards.org/cgi-bin/carddisp.pl?gene=MT-CO1
CYP2J2	Cytochrome P450 Family 2 Subfamily J Member 2	Protein Coding	50	GC01M059893	5.83409738540649	https://www.genecards.org/cgi-bin/carddisp.pl?gene=CYP2J2
HLA-B	Major Histocompatibility Complex, Class I, B	Protein Coding	52	GC06M074887	5.83405113220215	https://www.genecards.org/cgi-bin/carddisp.pl?gene=HLA-B
MALAT1	Metastasis Associated Lung Adenocarcinoma Transcript 1	RNA Gene	27	GC11P071416	5.82163715362549	https://www.genecards.org/cgi-bin/carddisp.pl?gene=MALAT1
CFLAR	CASP8 And FADD Like Apoptosis Regulator	Protein Coding	51	GC02P201126	5.8201584815979	https://www.genecards.org/cgi-bin/carddisp.pl?gene=CFLAR
MPL	MPL Proto-Oncogene, Thrombopoietin Receptor	Protein Coding	55	GC01P043337	5.81862258911133	https://www.genecards.org/cgi-bin/carddisp.pl?gene=MPL
SP7	Sp7 Transcription Factor	Protein Coding	48	GC12M053326	5.81674337387085	https://www.genecards.org/cgi-bin/carddisp.pl?gene=SP7
RAP1B	RAP1B, Member Of RAS Oncogene Family	Protein Coding	50	GC12P068610	5.81368970870972	https://www.genecards.org/cgi-bin/carddisp.pl?gene=RAP1B
AQP4	Aquaporin 4	Protein Coding	53	GC18M026852	5.81013917922974	https://www.genecards.org/cgi-bin/carddisp.pl?gene=AQP4
TLR3	Toll Like Receptor 3	Protein Coding	58	GC04P186059	5.80323839187622	https://www.genecards.org/cgi-bin/carddisp.pl?gene=TLR3
S100B	S100 Calcium Binding Protein B	Protein Coding	51	GC21M051697	5.80153274536133	https://www.genecards.org/cgi-bin/carddisp.pl?gene=S100B
TGM2	Transglutaminase 2	Protein Coding	54	GC20M038127	5.7972469329834	https://www.genecards.org/cgi-bin/carddisp.pl?gene=TGM2
BCL11A	BCL11 Transcription Factor A	Protein Coding	50	GC02M060451	5.79197120666504	https://www.genecards.org/cgi-bin/carddisp.pl?gene=BCL11A
ITPR1	Inositol 1,4,5-Trisphosphate Receptor Type 1	Protein Coding	55	GC03P004486	5.78817462921143	https://www.genecards.org/cgi-bin/carddisp.pl?gene=ITPR1
IDH1	Isocitrate Dehydrogenase (NADP(+)) 1	Protein Coding	60	GC02M208236	5.78761625289917	https://www.genecards.org/cgi-bin/carddisp.pl?gene=IDH1
DPP4	Dipeptidyl Peptidase 4	Protein Coding	57	GC02M161992	5.78364181518555	https://www.genecards.org/cgi-bin/carddisp.pl?gene=DPP4
TNNI3	Troponin I3, Cardiac Type	Protein Coding	55	GC19M055151	5.77704429626465	https://www.genecards.org/cgi-bin/carddisp.pl?gene=TNNI3
COMP	Cartilage Oligomeric Matrix Protein	Protein Coding	53	GC19M018783	5.77348804473877	https://www.genecards.org/cgi-bin/carddisp.pl?gene=COMP
BCHE	Butyrylcholinesterase	Protein Coding	57	GC03M165772	5.75908517837524	https://www.genecards.org/cgi-bin/carddisp.pl?gene=BCHE
TSC1	TSC Complex Subunit 1	Protein Coding	54	GC09M132891	5.75654745101929	https://www.genecards.org/cgi-bin/carddisp.pl?gene=TSC1
SYNGAP1	Synaptic Ras GTPase Activating Protein 1	Protein Coding	53	GC06P096173	5.7503604888916	https://www.genecards.org/cgi-bin/carddisp.pl?gene=SYNGAP1
TBX1	T-Box Transcription Factor 1	Protein Coding	48	GC22P046741	5.74864625930786	https://www.genecards.org/cgi-bin/carddisp.pl?gene=TBX1
PRKD2	Protein Kinase D2	Protein Coding	53	GC19M046674	5.74192953109741	https://www.genecards.org/cgi-bin/carddisp.pl?gene=PRKD2
GATA2	GATA Binding Protein 2	Protein Coding	55	GC03M128479	5.73368692398071	https://www.genecards.org/cgi-bin/carddisp.pl?gene=GATA2
TIMP4	TIMP Metallopeptidase Inhibitor 4	Protein Coding	47	GC03M012153	5.72488498687744	https://www.genecards.org/cgi-bin/carddisp.pl?gene=TIMP4
SNAI2	Snail Family Transcriptional Repressor 2	Protein Coding	51	GC08M048917	5.72107458114624	https://www.genecards.org/cgi-bin/carddisp.pl?gene=SNAI2
LPCAT3	Lysophosphatidylcholine Acyltransferase 3	Protein Coding	44	GC12M006976	5.7169828414917	https://www.genecards.org/cgi-bin/carddisp.pl?gene=LPCAT3
GREM1	Gremlin 1, DAN Family BMP Antagonist	Protein Coding	50	GC15P048328	5.71398067474365	https://www.genecards.org/cgi-bin/carddisp.pl?gene=GREM1
NCL	Nucleolin	Protein Coding	51	GC02M231453	5.71114730834961	https://www.genecards.org/cgi-bin/carddisp.pl?gene=NCL
ACTR5	Actin Related Protein 5	Protein Coding	42	GC20P038748	5.71034383773804	https://www.genecards.org/cgi-bin/carddisp.pl?gene=ACTR5
CHD9	Chromodomain Helicase DNA Binding Protein 9	Protein Coding	43	GC16P053041	5.7077054977417	https://www.genecards.org/cgi-bin/carddisp.pl?gene=CHD9
CTSG	Cathepsin G	Protein Coding	52	GC14M024573	5.7061595916748	https://www.genecards.org/cgi-bin/carddisp.pl?gene=CTSG
DNM2	Dynamin 2	Protein Coding	56	GC19P010718	5.70512294769287	https://www.genecards.org/cgi-bin/carddisp.pl?gene=DNM2
MYO1C	Myosin IC	Protein Coding	49	GC17M001464	5.70342397689819	https://www.genecards.org/cgi-bin/carddisp.pl?gene=MYO1C
DUSP1	Dual Specificity Phosphatase 1	Protein Coding	52	GC05M172768	5.70322132110596	https://www.genecards.org/cgi-bin/carddisp.pl?gene=DUSP1
YY1AP1	YY1 Associated Protein 1	Protein Coding	45	GC01M155659	5.6992506980896	https://www.genecards.org/cgi-bin/carddisp.pl?gene=YY1AP1
LINC01389	Long Intergenic Non-Protein Coding RNA 1389	RNA Gene	18	GC01M047357	5.68218088150024	https://www.genecards.org/cgi-bin/carddisp.pl?gene=LINC01389
MTRR	5-Methyltetrahydrofolate-Homocysteine Methyltransferase Reductase	Protein Coding	50	GC05P007851	5.68063259124756	https://www.genecards.org/cgi-bin/carddisp.pl?gene=MTRR
ABCB1	ATP Binding Cassette Subfamily B Member 1	Protein Coding	57	GC07M087504	5.67910480499268	https://www.genecards.org/cgi-bin/carddisp.pl?gene=ABCB1
LEPR	Leptin Receptor	Protein Coding	57	GC01P065421	5.6626763343811	https://www.genecards.org/cgi-bin/carddisp.pl?gene=LEPR
TLN1	Talin 1	Protein Coding	49	GC09M035696	5.65728759765625	https://www.genecards.org/cgi-bin/carddisp.pl?gene=TLN1
ACTN1	Actinin Alpha 1	Protein Coding	56	GC14M068874	5.64526462554932	https://www.genecards.org/cgi-bin/carddisp.pl?gene=ACTN1
SULT1A3	Sulfotransferase Family 1A Member 3	Protein Coding	43	GC16P030199	5.63755941390991	https://www.genecards.org/cgi-bin/carddisp.pl?gene=SULT1A3
SERPINA1	Serpin Family A Member 1	Protein Coding	56	GC14M094376	5.63271427154541	https://www.genecards.org/cgi-bin/carddisp.pl?gene=SERPINA1
MTX2	Metaxin 2	Protein Coding	48	GC02P176269	5.63129377365112	https://www.genecards.org/cgi-bin/carddisp.pl?gene=MTX2
FABP4	Fatty Acid Binding Protein 4	Protein Coding	50	GC08M081478	5.62061262130737	https://www.genecards.org/cgi-bin/carddisp.pl?gene=FABP4
MMP16	Matrix Metallopeptidase 16	Protein Coding	52	GC08M088032	5.61444425582886	https://www.genecards.org/cgi-bin/carddisp.pl?gene=MMP16
FLVCR2	FLVCR Heme Transporter 2	Protein Coding	48	GC14P075578	5.61244583129883	https://www.genecards.org/cgi-bin/carddisp.pl?gene=FLVCR2
FGF7	Fibroblast Growth Factor 7	Protein Coding	50	GC15P049423	5.60710668563843	https://www.genecards.org/cgi-bin/carddisp.pl?gene=FGF7
NPHS1	NPHS1 Adhesion Molecule, Nephrin	Protein Coding	53	GC19M035825	5.60467576980591	https://www.genecards.org/cgi-bin/carddisp.pl?gene=NPHS1
IFNA2	Interferon Alpha 2	Protein Coding	50	GC09M021384	5.59568166732788	https://www.genecards.org/cgi-bin/carddisp.pl?gene=IFNA2
OXT	Oxytocin/Neurophysin I Prepropeptide	Protein Coding	44	GC20P004611	5.59163570404053	https://www.genecards.org/cgi-bin/carddisp.pl?gene=OXT
BCL11B	BCL11 Transcription Factor B	Protein Coding	48	GC14M099169	5.58962821960449	https://www.genecards.org/cgi-bin/carddisp.pl?gene=BCL11B
CD46	CD46 Molecule	Protein Coding	55	GC01P207752	5.57827663421631	https://www.genecards.org/cgi-bin/carddisp.pl?gene=CD46
DDX21	DExD-Box Helicase 21	Protein Coding	46	GC10P068956	5.57233047485352	https://www.genecards.org/cgi-bin/carddisp.pl?gene=DDX21
LOC110806263	TERT 5' Regulatory Region	Functional Element	4	GC05P001294	5.56647968292236	https://www.genecards.org/cgi-bin/carddisp.pl?gene=LOC110806263
KRT19	Keratin 19	Protein Coding	50	GC17M041523	5.56371116638184	https://www.genecards.org/cgi-bin/carddisp.pl?gene=KRT19
SRFBP1	Serum Response Factor Binding Protein 1	Protein Coding	41	GC05P121961	5.56280994415283	https://www.genecards.org/cgi-bin/carddisp.pl?gene=SRFBP1
MYBPC3	Myosin Binding Protein C3	Protein Coding	53	GC11M102163	5.56038093566895	https://www.genecards.org/cgi-bin/carddisp.pl?gene=MYBPC3
THBS4	Thrombospondin 4	Protein Coding	50	GC05P079991	5.55556106567383	https://www.genecards.org/cgi-bin/carddisp.pl?gene=THBS4
ACKR2	Atypical Chemokine Receptor 2	Protein Coding	47	GC03P042804	5.55532550811768	https://www.genecards.org/cgi-bin/carddisp.pl?gene=ACKR2
DNAH8	Dynein Axonemal Heavy Chain 8	Protein Coding	44	GC06P096255	5.55287742614746	https://www.genecards.org/cgi-bin/carddisp.pl?gene=DNAH8
ESM1	Endothelial Cell Specific Molecule 1	Protein Coding	46	GC05M054977	5.54522180557251	https://www.genecards.org/cgi-bin/carddisp.pl?gene=ESM1
RUVBL2	RuvB Like AAA ATPase 2	Protein Coding	52	GC19P048993	5.53921937942505	https://www.genecards.org/cgi-bin/carddisp.pl?gene=RUVBL2
CRYAA	Crystallin Alpha A	Protein Coding	52	GC21P043169	5.53423643112183	https://www.genecards.org/cgi-bin/carddisp.pl?gene=CRYAA
BDKRB2	Bradykinin Receptor B2	Protein Coding	52	GC14P096205	5.53248310089111	https://www.genecards.org/cgi-bin/carddisp.pl?gene=BDKRB2
IL3	Interleukin 3	Protein Coding	52	GC05P132060	5.53206968307495	https://www.genecards.org/cgi-bin/carddisp.pl?gene=IL3
TET2	Tet Methylcytosine Dioxygenase 2	Protein Coding	52	GC04P105145	5.53143835067749	https://www.genecards.org/cgi-bin/carddisp.pl?gene=TET2
MUS81	MUS81 Structure-Specific Endonuclease Subunit	Protein Coding	48	GC11P071457	5.52475070953369	https://www.genecards.org/cgi-bin/carddisp.pl?gene=MUS81
FOXO3	Forkhead Box O3	Protein Coding	53	GC06P108559	5.52353143692017	https://www.genecards.org/cgi-bin/carddisp.pl?gene=FOXO3
MIR93	MicroRNA 93	RNA Gene	24	GC07M103442	5.5166015625	https://www.genecards.org/cgi-bin/carddisp.pl?gene=MIR93
MSX2	Msh Homeobox 2	Protein Coding	53	GC05P174724	5.51393270492554	https://www.genecards.org/cgi-bin/carddisp.pl?gene=MSX2
EZH2	Enhancer Of Zeste 2 Polycomb Repressive Complex 2 Subunit	Protein Coding	60	GC07M148807	5.51173830032349	https://www.genecards.org/cgi-bin/carddisp.pl?gene=EZH2
ALOX5AP	Arachidonate 5-Lipoxygenase Activating Protein	Protein Coding	51	GC13P030713	5.509765625	https://www.genecards.org/cgi-bin/carddisp.pl?gene=ALOX5AP
CDK1	Cyclin Dependent Kinase 1	Protein Coding	54	GC10P060772	5.5034761428833	https://www.genecards.org/cgi-bin/carddisp.pl?gene=CDK1
MAPKAPK2	MAPK Activated Protein Kinase 2	Protein Coding	54	GC01P206684	5.50287055969238	https://www.genecards.org/cgi-bin/carddisp.pl?gene=MAPKAPK2
NPR1	Natriuretic Peptide Receptor 1	Protein Coding	53	GC01P153953	5.49498987197876	https://www.genecards.org/cgi-bin/carddisp.pl?gene=NPR1
DCBLD2	Discoidin, CUB And LCCL Domain Containing 2	Protein Coding	44	GC03M098795	5.48732662200928	https://www.genecards.org/cgi-bin/carddisp.pl?gene=DCBLD2
NR1H3	Nuclear Receptor Subfamily 1 Group H Member 3	Protein Coding	53	GC11P047248	5.47798013687134	https://www.genecards.org/cgi-bin/carddisp.pl?gene=NR1H3
GTF2I	General Transcription Factor IIi	Protein Coding	47	GC07P077728	5.46045160293579	https://www.genecards.org/cgi-bin/carddisp.pl?gene=GTF2I
TTN	Titin	Protein Coding	54	GC02M178525	5.45807456970215	https://www.genecards.org/cgi-bin/carddisp.pl?gene=TTN
CTTN	Cortactin	Protein Coding	50	GC11P070398	5.45789909362793	https://www.genecards.org/cgi-bin/carddisp.pl?gene=CTTN
CITED2	Cbp/P300 Interacting Transactivator With Glu/Asp Rich Carboxy-Terminal Domain 2	Protein Coding	50	GC06M139371	5.45489311218262	https://www.genecards.org/cgi-bin/carddisp.pl?gene=CITED2
PIGF	Phosphatidylinositol Glycan Anchor Biosynthesis Class F	Protein Coding	46	GC02M046580	5.45083141326904	https://www.genecards.org/cgi-bin/carddisp.pl?gene=PIGF
CASP9	Caspase 9	Protein Coding	53	GC01M015491	5.4382152557373	https://www.genecards.org/cgi-bin/carddisp.pl?gene=CASP9
FUS	FUS RNA Binding Protein	Protein Coding	51	GC16P031180	5.43808364868164	https://www.genecards.org/cgi-bin/carddisp.pl?gene=FUS
NRG1	Neuregulin 1	Protein Coding	55	GC08P031639	5.43247985839844	https://www.genecards.org/cgi-bin/carddisp.pl?gene=NRG1
SGCB	Sarcoglycan Beta	Protein Coding	47	GC04M052019	5.42334747314453	https://www.genecards.org/cgi-bin/carddisp.pl?gene=SGCB
S1PR2	Sphingosine-1-Phosphate Receptor 2	Protein Coding	51	GC19M010223	5.4223690032959	https://www.genecards.org/cgi-bin/carddisp.pl?gene=S1PR2
CHAT	Choline O-Acetyltransferase	Protein Coding	55	GC10P049609	5.40958833694458	https://www.genecards.org/cgi-bin/carddisp.pl?gene=CHAT
TNFAIP6	TNF Alpha Induced Protein 6	Protein Coding	47	GC02P151357	5.40953588485718	https://www.genecards.org/cgi-bin/carddisp.pl?gene=TNFAIP6
MMP11	Matrix Metallopeptidase 11	Protein Coding	51	GC22P023768	5.4056830406189	https://www.genecards.org/cgi-bin/carddisp.pl?gene=MMP11
SLC9A1	Solute Carrier Family 9 Member A1	Protein Coding	57	GC01M028269	5.39496421813965	https://www.genecards.org/cgi-bin/carddisp.pl?gene=SLC9A1
C4A	Complement C4A (Rodgers Blood Group)	Protein Coding	50	GC06P096121	5.38868093490601	https://www.genecards.org/cgi-bin/carddisp.pl?gene=C4A
TRPV1	Transient Receptor Potential Cation Channel Subfamily V Member 1	Protein Coding	55	GC17M003565	5.38824939727783	https://www.genecards.org/cgi-bin/carddisp.pl?gene=TRPV1
RTEL1	Regulator Of Telomere Elongation Helicase 1	Protein Coding	48	GC20P063664	5.38612747192383	https://www.genecards.org/cgi-bin/carddisp.pl?gene=RTEL1
PRKACA	Protein Kinase CAMP-Activated Catalytic Subunit Alpha	Protein Coding	59	GC19M014868	5.38606357574463	https://www.genecards.org/cgi-bin/carddisp.pl?gene=PRKACA
MIR424	MicroRNA 424	RNA Gene	21	GC0XM134709	5.38445043563843	https://www.genecards.org/cgi-bin/carddisp.pl?gene=MIR424
HNRNPA1	Heterogeneous Nuclear Ribonucleoprotein A1	Protein Coding	55	GC12P054280	5.382652759552	https://www.genecards.org/cgi-bin/carddisp.pl?gene=HNRNPA1
EZR	Ezrin	Protein Coding	53	GC06M158765	5.38048791885376	https://www.genecards.org/cgi-bin/carddisp.pl?gene=EZR
PLOD3	Procollagen-Lysine,2-Oxoglutarate 5-Dioxygenase 3	Protein Coding	53	GC07M101205	5.3716402053833	https://www.genecards.org/cgi-bin/carddisp.pl?gene=PLOD3
MBD3	Methyl-CpG Binding Domain Protein 3	Protein Coding	48	GC19M007442	5.37050294876099	https://www.genecards.org/cgi-bin/carddisp.pl?gene=MBD3
MERTK	MER Proto-Oncogene, Tyrosine Kinase	Protein Coding	59	GC02P111898	5.36724710464478	https://www.genecards.org/cgi-bin/carddisp.pl?gene=MERTK
CD47	CD47 Molecule	Protein Coding	51	GC03M108043	5.3621997833252	https://www.genecards.org/cgi-bin/carddisp.pl?gene=CD47
MIR133A1	MicroRNA 133a-1	RNA Gene	19	GC18M028475	5.3589973449707	https://www.genecards.org/cgi-bin/carddisp.pl?gene=MIR133A1
TRPM7	Transient Receptor Potential Cation Channel Subfamily M Member 7	Protein Coding	50	GC15M050552	5.35855865478516	https://www.genecards.org/cgi-bin/carddisp.pl?gene=TRPM7
TRPC6	Transient Receptor Potential Cation Channel Subfamily C Member 6	Protein Coding	57	GC11M101451	5.35684490203857	https://www.genecards.org/cgi-bin/carddisp.pl?gene=TRPC6
HIF1AN	Hypoxia Inducible Factor 1 Subunit Alpha Inhibitor	Protein Coding	50	GC10P100529	5.35543441772461	https://www.genecards.org/cgi-bin/carddisp.pl?gene=HIF1AN
VAV2	Vav Guanine Nucleotide Exchange Factor 2	Protein Coding	49	GC09M133761	5.35462045669556	https://www.genecards.org/cgi-bin/carddisp.pl?gene=VAV2
ADAMTS2	ADAM Metallopeptidase With Thrombospondin Type 1 Motif 2	Protein Coding	51	GC05M179110	5.3368091583252	https://www.genecards.org/cgi-bin/carddisp.pl?gene=ADAMTS2
HTR1A	5-Hydroxytryptamine Receptor 1A	Protein Coding	53	GC05M063960	5.33654403686523	https://www.genecards.org/cgi-bin/carddisp.pl?gene=HTR1A
GNAS	GNAS Complex Locus	Protein Coding	56	GC20P058839	5.33312797546387	https://www.genecards.org/cgi-bin/carddisp.pl?gene=GNAS
TKT	Transketolase	Protein Coding	52	GC03M053224	5.32973957061768	https://www.genecards.org/cgi-bin/carddisp.pl?gene=TKT
PRKAA2	Protein Kinase AMP-Activated Catalytic Subunit Alpha 2	Protein Coding	57	GC01P056645	5.32574462890625	https://www.genecards.org/cgi-bin/carddisp.pl?gene=PRKAA2
FGG	Fibrinogen Gamma Chain	Protein Coding	55	GC04M154604	5.32517099380493	https://www.genecards.org/cgi-bin/carddisp.pl?gene=FGG
IKBKG	Inhibitor Of Nuclear Factor Kappa B Kinase Regulatory Subunit Gamma	Protein Coding	55	GC0XP154541	5.3218822479248	https://www.genecards.org/cgi-bin/carddisp.pl?gene=IKBKG
BRD7	Bromodomain Containing 7	Protein Coding	48	GC16M050313	5.31669425964355	https://www.genecards.org/cgi-bin/carddisp.pl?gene=BRD7
KRT8	Keratin 8	Protein Coding	53	GC12M052897	5.31179809570313	https://www.genecards.org/cgi-bin/carddisp.pl?gene=KRT8
GPX1	Glutathione Peroxidase 1	Protein Coding	52	GC03M051874	5.30763816833496	https://www.genecards.org/cgi-bin/carddisp.pl?gene=GPX1
CCR2	C-C Motif Chemokine Receptor 2	Protein Coding	52	GC03P047824	5.30740594863892	https://www.genecards.org/cgi-bin/carddisp.pl?gene=CCR2
TOLLIP	Toll Interacting Protein	Protein Coding	51	GC11M001274	5.30420970916748	https://www.genecards.org/cgi-bin/carddisp.pl?gene=TOLLIP
CDKN2B-AS1	CDKN2B Antisense RNA 1	RNA Gene	26	GC09P021994	5.29787015914917	https://www.genecards.org/cgi-bin/carddisp.pl?gene=CDKN2B-AS1
ARHGAP35	Rho GTPase Activating Protein 35	Protein Coding	46	GC19P046860	5.29509830474854	https://www.genecards.org/cgi-bin/carddisp.pl?gene=ARHGAP35
ANPEP	Alanyl Aminopeptidase, Membrane	Protein Coding	57	GC15M089784	5.2912073135376	https://www.genecards.org/cgi-bin/carddisp.pl?gene=ANPEP
RAC2	Rac Family Small GTPase 2	Protein Coding	58	GC22M063703	5.28902959823608	https://www.genecards.org/cgi-bin/carddisp.pl?gene=RAC2
ANXA8	Annexin A8	Protein Coding	40	GC10M047460	5.28620147705078	https://www.genecards.org/cgi-bin/carddisp.pl?gene=ANXA8
CLDN5	Claudin 5	Protein Coding	46	GC22M019523	5.2847785949707	https://www.genecards.org/cgi-bin/carddisp.pl?gene=CLDN5
PRKDC	Protein Kinase, DNA-Activated, Catalytic Subunit	Protein Coding	57	GC08M047773	5.27709817886353	https://www.genecards.org/cgi-bin/carddisp.pl?gene=PRKDC
CHD6	Chromodomain Helicase DNA Binding Protein 6	Protein Coding	44	GC20M041402	5.27215099334717	https://www.genecards.org/cgi-bin/carddisp.pl?gene=CHD6
SP3	Sp3 Transcription Factor	Protein Coding	50	GC02M173882	5.26537322998047	https://www.genecards.org/cgi-bin/carddisp.pl?gene=SP3
SERPINE2	Serpin Family E Member 2	Protein Coding	48	GC02M223975	5.26210308074951	https://www.genecards.org/cgi-bin/carddisp.pl?gene=SERPINE2
YES1	YES Proto-Oncogene 1, Src Family Tyrosine Kinase	Protein Coding	54	GC18M000721	5.26011323928833	https://www.genecards.org/cgi-bin/carddisp.pl?gene=YES1
MT-ND6	Mitochondrially Encoded NADH:Ubiquinone Oxidoreductase Core Subunit 6	Protein Coding	38	GCMTM014151	5.25924015045166	https://www.genecards.org/cgi-bin/carddisp.pl?gene=MT-ND6
TBX20	T-Box Transcription Factor 20	Protein Coding	48	GC07M035237	5.25498723983765	https://www.genecards.org/cgi-bin/carddisp.pl?gene=TBX20
KAT5	Lysine Acetyltransferase 5	Protein Coding	57	GC11P065711	5.25329732894897	https://www.genecards.org/cgi-bin/carddisp.pl?gene=KAT5
DIAPH1	Diaphanous Related Formin 1	Protein Coding	53	GC05M141516	5.25102615356445	https://www.genecards.org/cgi-bin/carddisp.pl?gene=DIAPH1
DDIT3	DNA Damage Inducible Transcript 3	Protein Coding	52	GC12M057516	5.24944734573364	https://www.genecards.org/cgi-bin/carddisp.pl?gene=DDIT3
IQGAP1	IQ Motif Containing GTPase Activating Protein 1	Protein Coding	50	GC15P090388	5.2463641166687	https://www.genecards.org/cgi-bin/carddisp.pl?gene=IQGAP1
ADAMTS17	ADAM Metallopeptidase With Thrombospondin Type 1 Motif 17	Protein Coding	48	GC15M099971	5.23837757110596	https://www.genecards.org/cgi-bin/carddisp.pl?gene=ADAMTS17
DNAJC30	DnaJ Heat Shock Protein Family (Hsp40) Member C30	Protein Coding	43	GC07M073680	5.23006963729858	https://www.genecards.org/cgi-bin/carddisp.pl?gene=DNAJC30
TFAP2A	Transcription Factor AP-2 Alpha	Protein Coding	53	GC06M010393	5.22763395309448	https://www.genecards.org/cgi-bin/carddisp.pl?gene=TFAP2A
CXCL2	C-X-C Motif Chemokine Ligand 2	Protein Coding	46	GC04M074097	5.22541236877441	https://www.genecards.org/cgi-bin/carddisp.pl?gene=CXCL2
CTSL	Cathepsin L	Protein Coding	53	GC09P087725	5.22502613067627	https://www.genecards.org/cgi-bin/carddisp.pl?gene=CTSL
MIR195	MicroRNA 195	RNA Gene	22	GC17M011669	5.22340202331543	https://www.genecards.org/cgi-bin/carddisp.pl?gene=MIR195
COLGALT1	Collagen Beta(1-O)Galactosyltransferase 1	Protein Coding	47	GC19P017555	5.22317790985107	https://www.genecards.org/cgi-bin/carddisp.pl?gene=COLGALT1
ATF4	Activating Transcription Factor 4	Protein Coding	52	GC22P039519	5.22201538085938	https://www.genecards.org/cgi-bin/carddisp.pl?gene=ATF4
ID1	Inhibitor Of DNA Binding 1	Protein Coding	47	GC20P031605	5.2209358215332	https://www.genecards.org/cgi-bin/carddisp.pl?gene=ID1
CYLD	CYLD Lysine 63 Deubiquitinase	Protein Coding	55	GC16P050742	5.21857261657715	https://www.genecards.org/cgi-bin/carddisp.pl?gene=CYLD
HSPA8	Heat Shock Protein Family A (Hsp70) Member 8	Protein Coding	56	GC11M123057	5.21541404724121	https://www.genecards.org/cgi-bin/carddisp.pl?gene=HSPA8
S1PR3	Sphingosine-1-Phosphate Receptor 3	Protein Coding	52	GC09P089635	5.21308708190918	https://www.genecards.org/cgi-bin/carddisp.pl?gene=S1PR3
EOGT	EGF Domain Specific O-Linked N-Acetylglucosamine Transferase	Protein Coding	46	GC03M068975	5.2016863822937	https://www.genecards.org/cgi-bin/carddisp.pl?gene=EOGT
PTPRC	Protein Tyrosine Phosphatase Receptor Type C	Protein Coding	59	GC01P198607	5.20042848587036	https://www.genecards.org/cgi-bin/carddisp.pl?gene=PTPRC
IL15	Interleukin 15	Protein Coding	49	GC04P141636	5.19900989532471	https://www.genecards.org/cgi-bin/carddisp.pl?gene=IL15
SIRPA	Signal Regulatory Protein Alpha	Protein Coding	52	GC20P001894	5.19703388214111	https://www.genecards.org/cgi-bin/carddisp.pl?gene=SIRPA
SFTPA2	Surfactant Protein A2	Protein Coding	45	GC10M082402	5.19575786590576	https://www.genecards.org/cgi-bin/carddisp.pl?gene=SFTPA2
CAPN5	Calpain 5	Protein Coding	50	GC11P077066	5.19430780410767	https://www.genecards.org/cgi-bin/carddisp.pl?gene=CAPN5
SATB1	SATB Homeobox 1	Protein Coding	51	GC03M022412	5.18930959701538	https://www.genecards.org/cgi-bin/carddisp.pl?gene=SATB1
TYR	Tyrosinase	Protein Coding	55	GC11P089177	5.18619012832642	https://www.genecards.org/cgi-bin/carddisp.pl?gene=TYR
NSD1	Nuclear Receptor Binding SET Domain Protein 1	Protein Coding	51	GC05P178641	5.18603801727295	https://www.genecards.org/cgi-bin/carddisp.pl?gene=NSD1
FOSB	FosB Proto-Oncogene, AP-1 Transcription Factor Subunit	Protein Coding	49	GC19P045467	5.18544101715088	https://www.genecards.org/cgi-bin/carddisp.pl?gene=FOSB
ETHE1	ETHE1 Persulfide Dioxygenase	Protein Coding	49	GC19M043506	5.18488311767578	https://www.genecards.org/cgi-bin/carddisp.pl?gene=ETHE1
MIR328	MicroRNA 328	RNA Gene	22	GC16M067203	5.18361759185791	https://www.genecards.org/cgi-bin/carddisp.pl?gene=MIR328
COLEC12	Collectin Subfamily Member 12	Protein Coding	46	GC18M000318	5.18182754516602	https://www.genecards.org/cgi-bin/carddisp.pl?gene=COLEC12
AIPL1	Aryl Hydrocarbon Receptor Interacting Protein Like 1	Protein Coding	48	GC17M006393	5.17664432525635	https://www.genecards.org/cgi-bin/carddisp.pl?gene=AIPL1
SMO	Smoothened, Frizzled Class Receptor	Protein Coding	57	GC07P132796	5.17308902740479	https://www.genecards.org/cgi-bin/carddisp.pl?gene=SMO
DDR1	Discoidin Domain Receptor Tyrosine Kinase 1	Protein Coding	53	GC06P096082	5.16515445709229	https://www.genecards.org/cgi-bin/carddisp.pl?gene=DDR1
ITGA6	Integrin Subunit Alpha 6	Protein Coding	56	GC02P172427	5.16324758529663	https://www.genecards.org/cgi-bin/carddisp.pl?gene=ITGA6
LIMK1	LIM Domain Kinase 1	Protein Coding	56	GC07P074082	5.16272830963135	https://www.genecards.org/cgi-bin/carddisp.pl?gene=LIMK1
ARG1	Arginase 1	Protein Coding	56	GC06P131473	5.15545272827148	https://www.genecards.org/cgi-bin/carddisp.pl?gene=ARG1
SNAI1	Snail Family Transcriptional Repressor 1	Protein Coding	51	GC20P049982	5.15175342559814	https://www.genecards.org/cgi-bin/carddisp.pl?gene=SNAI1
CYP19A1	Cytochrome P450 Family 19 Subfamily A Member 1	Protein Coding	55	GC15M051208	5.15053033828735	https://www.genecards.org/cgi-bin/carddisp.pl?gene=CYP19A1
ADORA2B	Adenosine A2b Receptor	Protein Coding	55	GC17P065670	5.14301061630249	https://www.genecards.org/cgi-bin/carddisp.pl?gene=ADORA2B
ATP12A	ATPase H+/K+ Transporting Non-Gastric Alpha2 Subunit	Protein Coding	49	GC13P024680	5.14041519165039	https://www.genecards.org/cgi-bin/carddisp.pl?gene=ATP12A
ATP4A	ATPase H+/K+ Transporting Subunit Alpha	Protein Coding	47	GC19M074328	5.14041519165039	https://www.genecards.org/cgi-bin/carddisp.pl?gene=ATP4A
CNR1	Cannabinoid Receptor 1	Protein Coding	53	GC06M088139	5.13845491409302	https://www.genecards.org/cgi-bin/carddisp.pl?gene=CNR1
MT-ATP6	Mitochondrially Encoded ATP Synthase Membrane Subunit 6	Protein Coding	39	GCMTP008531	5.1336498260498	https://www.genecards.org/cgi-bin/carddisp.pl?gene=MT-ATP6
MAPK11	Mitogen-Activated Protein Kinase 11	Protein Coding	54	GC22M050263	5.13057661056519	https://www.genecards.org/cgi-bin/carddisp.pl?gene=MAPK11
GNA13	G Protein Subunit Alpha 13	Protein Coding	50	GC17M065009	5.12867069244385	https://www.genecards.org/cgi-bin/carddisp.pl?gene=GNA13
AZU1	Azurocidin 1	Protein Coding	46	GC19P000825	5.12241411209106	https://www.genecards.org/cgi-bin/carddisp.pl?gene=AZU1
EREG	Epiregulin	Protein Coding	50	GC04P074366	5.12036609649658	https://www.genecards.org/cgi-bin/carddisp.pl?gene=EREG
DDAH2	Dimethylarginine Dimethylaminohydrolase 2	Protein Coding	49	GC06M031727	5.11992311477661	https://www.genecards.org/cgi-bin/carddisp.pl?gene=DDAH2
BEST1	Bestrophin 1	Protein Coding	50	GC11P061949	5.11887407302856	https://www.genecards.org/cgi-bin/carddisp.pl?gene=BEST1
CCBE1	Collagen And Calcium Binding EGF Domains 1	Protein Coding	47	GC18M059430	5.11689805984497	https://www.genecards.org/cgi-bin/carddisp.pl?gene=CCBE1
ANO1	Anoctamin 1	Protein Coding	51	GC11P071813	5.11522579193115	https://www.genecards.org/cgi-bin/carddisp.pl?gene=ANO1
CFL1	Cofilin 1	Protein Coding	52	GC11M065823	5.11407947540283	https://www.genecards.org/cgi-bin/carddisp.pl?gene=CFL1
FLNB	Filamin B	Protein Coding	54	GC03P058008	5.11347103118896	https://www.genecards.org/cgi-bin/carddisp.pl?gene=FLNB
ADRB3	Adrenoceptor Beta 3	Protein Coding	51	GC08M037962	5.10818243026733	https://www.genecards.org/cgi-bin/carddisp.pl?gene=ADRB3
NAGA	Alpha-N-Acetylgalactosaminidase	Protein Coding	52	GC22M042058	5.10210943222046	https://www.genecards.org/cgi-bin/carddisp.pl?gene=NAGA
TAC1	Tachykinin Precursor 1	Protein Coding	48	GC07P097731	5.1008358001709	https://www.genecards.org/cgi-bin/carddisp.pl?gene=TAC1
TCF7L2	Transcription Factor 7 Like 2	Protein Coding	53	GC10P112950	5.09945440292358	https://www.genecards.org/cgi-bin/carddisp.pl?gene=TCF7L2
CCL4	C-C Motif Chemokine Ligand 4	Protein Coding	47	GC17P036103	5.09740400314331	https://www.genecards.org/cgi-bin/carddisp.pl?gene=CCL4
ROBO4	Roundabout Guidance Receptor 4	Protein Coding	51	GC11M124883	5.09171772003174	https://www.genecards.org/cgi-bin/carddisp.pl?gene=ROBO4
ACTN4	Actinin Alpha 4	Protein Coding	53	GC19P038647	5.09036159515381	https://www.genecards.org/cgi-bin/carddisp.pl?gene=ACTN4
SDC2	Syndecan 2	Protein Coding	52	GC08P096498	5.08322095870972	https://www.genecards.org/cgi-bin/carddisp.pl?gene=SDC2
ADRA1A	Adrenoceptor Alpha 1A	Protein Coding	53	GC08M026747	5.0711498260498	https://www.genecards.org/cgi-bin/carddisp.pl?gene=ADRA1A
TFPI2	Tissue Factor Pathway Inhibitor 2	Protein Coding	49	GC07M093885	5.06769371032715	https://www.genecards.org/cgi-bin/carddisp.pl?gene=TFPI2
CA9	Carbonic Anhydrase 9	Protein Coding	53	GC09P035673	5.06732416152954	https://www.genecards.org/cgi-bin/carddisp.pl?gene=CA9
CBL	Cbl Proto-Oncogene	Protein Coding	59	GC11P119206	5.06075000762939	https://www.genecards.org/cgi-bin/carddisp.pl?gene=CBL
SLC12A3	Solute Carrier Family 12 Member 3	Protein Coding	55	GC16P056865	5.05850601196289	https://www.genecards.org/cgi-bin/carddisp.pl?gene=SLC12A3
GGCX	Gamma-Glutamyl Carboxylase	Protein Coding	55	GC02M085544	5.0560827255249	https://www.genecards.org/cgi-bin/carddisp.pl?gene=GGCX
DRD2	Dopamine Receptor D2	Protein Coding	56	GC11M113409	5.04930400848389	https://www.genecards.org/cgi-bin/carddisp.pl?gene=DRD2
ACP1	Acid Phosphatase 1	Protein Coding	50	GC02P000435	5.04888868331909	https://www.genecards.org/cgi-bin/carddisp.pl?gene=ACP1
SDHA	Succinate Dehydrogenase Complex Flavoprotein Subunit A	Protein Coding	54	GC05P000220	5.04802227020264	https://www.genecards.org/cgi-bin/carddisp.pl?gene=SDHA
DBH	Dopamine Beta-Hydroxylase	Protein Coding	59	GC09P133636	5.04642343521118	https://www.genecards.org/cgi-bin/carddisp.pl?gene=DBH
HELLS	Helicase, Lymphoid Specific	Protein Coding	52	GC10P095717	5.04628753662109	https://www.genecards.org/cgi-bin/carddisp.pl?gene=HELLS
ALDH2	Aldehyde Dehydrogenase 2 Family Member	Protein Coding	57	GC12P111766	5.04599475860596	https://www.genecards.org/cgi-bin/carddisp.pl?gene=ALDH2
PTPN6	Protein Tyrosine Phosphatase Non-Receptor Type 6	Protein Coding	56	GC12P024849	5.04252338409424	https://www.genecards.org/cgi-bin/carddisp.pl?gene=PTPN6
PTGIR	Prostaglandin I2 Receptor	Protein Coding	54	GC19M073783	5.03705883026123	https://www.genecards.org/cgi-bin/carddisp.pl?gene=PTGIR
MAP3K5	Mitogen-Activated Protein Kinase Kinase Kinase 5	Protein Coding	55	GC06M136557	5.0254602432251	https://www.genecards.org/cgi-bin/carddisp.pl?gene=MAP3K5
BMI1	BMI1 Proto-Oncogene, Polycomb Ring Finger	Protein Coding	50	GC10P022326	5.02515411376953	https://www.genecards.org/cgi-bin/carddisp.pl?gene=BMI1
MYOF	Myoferlin	Protein Coding	51	GC10M093306	5.02233028411865	https://www.genecards.org/cgi-bin/carddisp.pl?gene=MYOF
BHMT	Betaine--Homocysteine S-Methyltransferase	Protein Coding	48	GC05P079111	5.02017593383789	https://www.genecards.org/cgi-bin/carddisp.pl?gene=BHMT
COL8A1	Collagen Type VIII Alpha 1 Chain	Protein Coding	46	GC03P099638	5.01839876174927	https://www.genecards.org/cgi-bin/carddisp.pl?gene=COL8A1
S100A4	S100 Calcium Binding Protein A4	Protein Coding	51	GC01M153543	5.01657152175903	https://www.genecards.org/cgi-bin/carddisp.pl?gene=S100A4
KAT2A	Lysine Acetyltransferase 2A	Protein Coding	55	GC17M042113	5.0154914855957	https://www.genecards.org/cgi-bin/carddisp.pl?gene=KAT2A
PRKAA1	Protein Kinase AMP-Activated Catalytic Subunit Alpha 1	Protein Coding	54	GC05M040759	5.01494550704956	https://www.genecards.org/cgi-bin/carddisp.pl?gene=PRKAA1
GDF15	Growth Differentiation Factor 15	Protein Coding	50	GC19P075774	5.01489639282227	https://www.genecards.org/cgi-bin/carddisp.pl?gene=GDF15
HLA-A	Major Histocompatibility Complex, Class I, A	Protein Coding	52	GC06P096057	5.0044994354248	https://www.genecards.org/cgi-bin/carddisp.pl?gene=HLA-A
TP63	Tumor Protein P63	Protein Coding	53	GC03P189598	5.00419330596924	https://www.genecards.org/cgi-bin/carddisp.pl?gene=TP63
MBOAT7	Membrane Bound O-Acyltransferase Domain Containing 7	Protein Coding	47	GC19M054173	5.00286722183228	https://www.genecards.org/cgi-bin/carddisp.pl?gene=MBOAT7
IKBKB	Inhibitor Of Nuclear Factor Kappa B Kinase Subunit Beta	Protein Coding	61	GC08P042271	4.99954891204834	https://www.genecards.org/cgi-bin/carddisp.pl?gene=IKBKB
LAMB1	Laminin Subunit Beta 1	Protein Coding	57	GC07M107923	4.99842357635498	https://www.genecards.org/cgi-bin/carddisp.pl?gene=LAMB1
MIR149	MicroRNA 149	RNA Gene	26	GC02P240456	4.99752521514893	https://www.genecards.org/cgi-bin/carddisp.pl?gene=MIR149
PKHD1	PKHD1 Ciliary IPT Domain Containing Fibrocystin/Polyductin	Protein Coding	45	GC06M075258	4.99641895294189	https://www.genecards.org/cgi-bin/carddisp.pl?gene=PKHD1
SERPINF2	Serpin Family F Member 2	Protein Coding	52	GC17P001742	4.99085426330566	https://www.genecards.org/cgi-bin/carddisp.pl?gene=SERPINF2
CSK	C-Terminal Src Kinase	Protein Coding	53	GC15P074782	4.98731184005737	https://www.genecards.org/cgi-bin/carddisp.pl?gene=CSK
CAPN1	Calpain 1	Protein Coding	57	GC11P071390	4.98545932769775	https://www.genecards.org/cgi-bin/carddisp.pl?gene=CAPN1
SPHK1	Sphingosine Kinase 1	Protein Coding	53	GC17P076376	4.98474597930908	https://www.genecards.org/cgi-bin/carddisp.pl?gene=SPHK1
F9	Coagulation Factor IX	Protein Coding	54	GC0XP139530	4.96953392028809	https://www.genecards.org/cgi-bin/carddisp.pl?gene=F9
LCLAT1	Lysocardiolipin Acyltransferase 1	Protein Coding	44	GC02P030447	4.96896886825562	https://www.genecards.org/cgi-bin/carddisp.pl?gene=LCLAT1
PRDM5	PR/SET Domain 5	Protein Coding	46	GC04M120686	4.9681077003479	https://www.genecards.org/cgi-bin/carddisp.pl?gene=PRDM5
HADHA	Hydroxyacyl-CoA Dehydrogenase Trifunctional Multienzyme Complex Subunit Alpha	Protein Coding	52	GC02M026190	4.9640941619873	https://www.genecards.org/cgi-bin/carddisp.pl?gene=HADHA
MIR24-1	MicroRNA 24-1	RNA Gene	21	GC09P095086	4.95796775817871	https://www.genecards.org/cgi-bin/carddisp.pl?gene=MIR24-1
ADAR	Adenosine Deaminase RNA Specific	Protein Coding	52	GC01M154603	4.95740175247192	https://www.genecards.org/cgi-bin/carddisp.pl?gene=ADAR
TGFBR3	Transforming Growth Factor Beta Receptor 3	Protein Coding	53	GC01M091680	4.95368480682373	https://www.genecards.org/cgi-bin/carddisp.pl?gene=TGFBR3
LAMC1	Laminin Subunit Gamma 1	Protein Coding	50	GC01P182992	4.9519100189209	https://www.genecards.org/cgi-bin/carddisp.pl?gene=LAMC1
IRF3	Interferon Regulatory Factor 3	Protein Coding	51	GC19M049659	4.95063066482544	https://www.genecards.org/cgi-bin/carddisp.pl?gene=IRF3
MEOX2	Mesenchyme Homeobox 2	Protein Coding	46	GC07M015617	4.95029735565186	https://www.genecards.org/cgi-bin/carddisp.pl?gene=MEOX2
ICAM3	Intercellular Adhesion Molecule 3	Protein Coding	50	GC19M010429	4.94791126251221	https://www.genecards.org/cgi-bin/carddisp.pl?gene=ICAM3
TNFAIP3	TNF Alpha Induced Protein 3	Protein Coding	55	GC06P137866	4.93978881835938	https://www.genecards.org/cgi-bin/carddisp.pl?gene=TNFAIP3
BMAL1	Basic Helix-Loop-Helix ARNT Like 1	Protein Coding	48	GC11P013277	4.93978452682495	https://www.genecards.org/cgi-bin/carddisp.pl?gene=BMAL1
KCNMB1	Potassium Calcium-Activated Channel Subfamily M Regulatory Beta Subunit 1	Protein Coding	50	GC05M170374	4.93201398849487	https://www.genecards.org/cgi-bin/carddisp.pl?gene=KCNMB1
LAMA3	Laminin Subunit Alpha 3	Protein Coding	51	GC18P023689	4.93114376068115	https://www.genecards.org/cgi-bin/carddisp.pl?gene=LAMA3
HSPA1A	Heat Shock Protein Family A (Hsp70) Member 1A	Protein Coding	53	GC06P096117	4.9297571182251	https://www.genecards.org/cgi-bin/carddisp.pl?gene=HSPA1A
H3C1	H3 Clustered Histone 1	Protein Coding	44	GC06P095881	4.9248743057251	https://www.genecards.org/cgi-bin/carddisp.pl?gene=H3C1
HGS	Hepatocyte Growth Factor-Regulated Tyrosine Kinase Substrate	Protein Coding	50	GC17P081683	4.92161178588867	https://www.genecards.org/cgi-bin/carddisp.pl?gene=HGS
BACE1	Beta-Secretase 1	Protein Coding	53	GC11M117285	4.92032480239868	https://www.genecards.org/cgi-bin/carddisp.pl?gene=BACE1
TAFAZZIN	Tafazzin, Phospholipid-Lysophospholipid Transacylase	Protein Coding	48	GC0XP154413	4.91996002197266	https://www.genecards.org/cgi-bin/carddisp.pl?gene=TAFAZZIN
PROKR1	Prokineticin Receptor 1	Protein Coding	44	GC02P068643	4.91680908203125	https://www.genecards.org/cgi-bin/carddisp.pl?gene=PROKR1
SCN5A	Sodium Voltage-Gated Channel Alpha Subunit 5	Protein Coding	57	GC03M038549	4.91394662857056	https://www.genecards.org/cgi-bin/carddisp.pl?gene=SCN5A
HMGA2	High Mobility Group AT-Hook 2	Protein Coding	50	GC12P065824	4.91068267822266	https://www.genecards.org/cgi-bin/carddisp.pl?gene=HMGA2
PTGER4	Prostaglandin E Receptor 4	Protein Coding	52	GC05P040679	4.90934991836548	https://www.genecards.org/cgi-bin/carddisp.pl?gene=PTGER4
EFNA1	Ephrin A1	Protein Coding	51	GC01P155127	4.90771102905273	https://www.genecards.org/cgi-bin/carddisp.pl?gene=EFNA1
ITGB7	Integrin Subunit Beta 7	Protein Coding	52	GC12M053191	4.90694284439087	https://www.genecards.org/cgi-bin/carddisp.pl?gene=ITGB7
HSF1	Heat Shock Transcription Factor 1	Protein Coding	53	GC08P144291	4.90102434158325	https://www.genecards.org/cgi-bin/carddisp.pl?gene=HSF1
EPRS1	Glutamyl-Prolyl-TRNA Synthetase 1	Protein Coding	50	GC01M219969	4.90039443969727	https://www.genecards.org/cgi-bin/carddisp.pl?gene=EPRS1
ITGB4	Integrin Subunit Beta 4	Protein Coding	56	GC17P075721	4.8872709274292	https://www.genecards.org/cgi-bin/carddisp.pl?gene=ITGB4
PLA2G5	Phospholipase A2 Group V	Protein Coding	48	GC01P020028	4.88653421401978	https://www.genecards.org/cgi-bin/carddisp.pl?gene=PLA2G5
KIF11	Kinesin Family Member 11	Protein Coding	56	GC10P092574	4.885178565979	https://www.genecards.org/cgi-bin/carddisp.pl?gene=KIF11
ITLN1	Intelectin 1	Protein Coding	46	GC01M160876	4.8835620880127	https://www.genecards.org/cgi-bin/carddisp.pl?gene=ITLN1
IL7	Interleukin 7	Protein Coding	50	GC08M078689	4.8791675567627	https://www.genecards.org/cgi-bin/carddisp.pl?gene=IL7
MIR503	MicroRNA 503	RNA Gene	22	GC0XM134708	4.8607873916626	https://www.genecards.org/cgi-bin/carddisp.pl?gene=MIR503
NR2F2	Nuclear Receptor Subfamily 2 Group F Member 2	Protein Coding	56	GC15P096325	4.85843420028687	https://www.genecards.org/cgi-bin/carddisp.pl?gene=NR2F2
CRK	CRK Proto-Oncogene, Adaptor Protein	Protein Coding	50	GC17M001420	4.85718297958374	https://www.genecards.org/cgi-bin/carddisp.pl?gene=CRK
CTHRC1	Collagen Triple Helix Repeat Containing 1	Protein Coding	49	GC08P103371	4.85540962219238	https://www.genecards.org/cgi-bin/carddisp.pl?gene=CTHRC1
BAG3	BAG Cochaperone 3	Protein Coding	49	GC10P119651	4.85428810119629	https://www.genecards.org/cgi-bin/carddisp.pl?gene=BAG3
ANXA1	Annexin A1	Protein Coding	54	GC09P073151	4.85117244720459	https://www.genecards.org/cgi-bin/carddisp.pl?gene=ANXA1
EPOR	Erythropoietin Receptor	Protein Coding	56	GC19M011377	4.84790277481079	https://www.genecards.org/cgi-bin/carddisp.pl?gene=EPOR
NCF4	Neutrophil Cytosolic Factor 4	Protein Coding	54	GC22P036860	4.84481048583984	https://www.genecards.org/cgi-bin/carddisp.pl?gene=NCF4
SAG	S-Antigen Visual Arrestin	Protein Coding	51	GC02P233400	4.8414831161499	https://www.genecards.org/cgi-bin/carddisp.pl?gene=SAG
RHOJ	Ras Homolog Family Member J	Protein Coding	44	GC14P063204	4.83753252029419	https://www.genecards.org/cgi-bin/carddisp.pl?gene=RHOJ
PLA2G10	Phospholipase A2 Group X	Protein Coding	50	GC16M014672	4.8347110748291	https://www.genecards.org/cgi-bin/carddisp.pl?gene=PLA2G10
PRKAB1	Protein Kinase AMP-Activated Non-Catalytic Subunit Beta 1	Protein Coding	53	GC12P119632	4.83285713195801	https://www.genecards.org/cgi-bin/carddisp.pl?gene=PRKAB1
LPAR1	Lysophosphatidic Acid Receptor 1	Protein Coding	53	GC09M110873	4.83173274993896	https://www.genecards.org/cgi-bin/carddisp.pl?gene=LPAR1
PNPLA3	Patatin Like Phospholipase Domain Containing 3	Protein Coding	49	GC22P043923	4.82799625396729	https://www.genecards.org/cgi-bin/carddisp.pl?gene=PNPLA3
MCRS1	Microspherule Protein 1	Protein Coding	44	GC12M050100	4.82616233825684	https://www.genecards.org/cgi-bin/carddisp.pl?gene=MCRS1
MB	Myoglobin	Protein Coding	50	GC22M035606	4.82413005828857	https://www.genecards.org/cgi-bin/carddisp.pl?gene=MB
KCNA5	Potassium Voltage-Gated Channel Subfamily A Member 5	Protein Coding	52	GC12P005043	4.8203649520874	https://www.genecards.org/cgi-bin/carddisp.pl?gene=KCNA5
GSTM1	Glutathione S-Transferase Mu 1	Protein Coding	49	GC01P109687	4.81998538970947	https://www.genecards.org/cgi-bin/carddisp.pl?gene=GSTM1
PPIG	Peptidylprolyl Isomerase G	Protein Coding	48	GC02P169584	4.81728553771973	https://www.genecards.org/cgi-bin/carddisp.pl?gene=PPIG
ABCA7	ATP Binding Cassette Subfamily A Member 7	Protein Coding	51	GC19P004070	4.81616973876953	https://www.genecards.org/cgi-bin/carddisp.pl?gene=ABCA7
ANKH	ANKH Inorganic Pyrophosphate Transport Regulator	Protein Coding	47	GC05M014747	4.81012773513794	https://www.genecards.org/cgi-bin/carddisp.pl?gene=ANKH
PODXL2	Podocalyxin Like 2	Protein Coding	43	GC03P127629	4.80208683013916	https://www.genecards.org/cgi-bin/carddisp.pl?gene=PODXL2
IFNB1	Interferon Beta 1	Protein Coding	50	GC09M021077	4.79730749130249	https://www.genecards.org/cgi-bin/carddisp.pl?gene=IFNB1
IL1RAPL2	Interleukin 1 Receptor Accessory Protein Like 2	Protein Coding	46	GC0XP104566	4.77842330932617	https://www.genecards.org/cgi-bin/carddisp.pl?gene=IL1RAPL2
PCSK5	Proprotein Convertase Subtilisin/Kexin Type 5	Protein Coding	48	GC09P075890	4.77683639526367	https://www.genecards.org/cgi-bin/carddisp.pl?gene=PCSK5
CTH	Cystathionine Gamma-Lyase	Protein Coding	56	GC01P070411	4.77571964263916	https://www.genecards.org/cgi-bin/carddisp.pl?gene=CTH
EMILIN1	Elastin Microfibril Interfacer 1	Protein Coding	46	GC02P027078	4.77453470230103	https://www.genecards.org/cgi-bin/carddisp.pl?gene=EMILIN1
ARHGAP42	Rho GTPase Activating Protein 42	Protein Coding	42	GC11P100687	4.77304410934448	https://www.genecards.org/cgi-bin/carddisp.pl?gene=ARHGAP42
NEU1	Neuraminidase 1	Protein Coding	52	GC06M031857	4.77291059494019	https://www.genecards.org/cgi-bin/carddisp.pl?gene=NEU1
GSTP1	Glutathione S-Transferase Pi 1	Protein Coding	57	GC11P067583	4.76601123809814	https://www.genecards.org/cgi-bin/carddisp.pl?gene=GSTP1
C5AR1	Complement C5a Receptor 1	Protein Coding	51	GC19P047290	4.76298332214355	https://www.genecards.org/cgi-bin/carddisp.pl?gene=C5AR1
MCL1	MCL1 Apoptosis Regulator, BCL2 Family Member	Protein Coding	55	GC01M153178	4.76089668273926	https://www.genecards.org/cgi-bin/carddisp.pl?gene=MCL1
SLIT2	Slit Guidance Ligand 2	Protein Coding	52	GC04P020321	4.76059722900391	https://www.genecards.org/cgi-bin/carddisp.pl?gene=SLIT2
CYP3A4	Cytochrome P450 Family 3 Subfamily A Member 4	Protein Coding	56	GC07M099759	4.75958776473999	https://www.genecards.org/cgi-bin/carddisp.pl?gene=CYP3A4
MRTFA	Myocardin Related Transcription Factor A	Protein Coding	47	GC22M064561	4.75622081756592	https://www.genecards.org/cgi-bin/carddisp.pl?gene=MRTFA
HNRNPA2B1	Heterogeneous Nuclear Ribonucleoprotein A2/B1	Protein Coding	52	GC07M026174	4.75336503982544	https://www.genecards.org/cgi-bin/carddisp.pl?gene=HNRNPA2B1
CRAT	Carnitine O-Acetyltransferase	Protein Coding	51	GC09M129094	4.75195026397705	https://www.genecards.org/cgi-bin/carddisp.pl?gene=CRAT
UBC	Ubiquitin C	Protein Coding	50	GC12M124911	4.75170946121216	https://www.genecards.org/cgi-bin/carddisp.pl?gene=UBC
MYB	MYB Proto-Oncogene, Transcription Factor	Protein Coding	55	GC06P135180	4.74294996261597	https://www.genecards.org/cgi-bin/carddisp.pl?gene=MYB
GRN	Granulin Precursor	Protein Coding	55	GC17P044345	4.74046945571899	https://www.genecards.org/cgi-bin/carddisp.pl?gene=GRN
TCOF1	Treacle Ribosome Biogenesis Factor 1	Protein Coding	48	GC05P150358	4.74029350280762	https://www.genecards.org/cgi-bin/carddisp.pl?gene=TCOF1
EPHX2	Epoxide Hydrolase 2	Protein Coding	53	GC08P027490	4.73887729644775	https://www.genecards.org/cgi-bin/carddisp.pl?gene=EPHX2
HEY1	Hes Related Family BHLH Transcription Factor With YRPW Motif 1	Protein Coding	49	GC08M079764	4.7387433052063	https://www.genecards.org/cgi-bin/carddisp.pl?gene=HEY1
RIGI	RNA Sensor RIG-I	Protein Coding	53	GC09M032468	4.73808288574219	https://www.genecards.org/cgi-bin/carddisp.pl?gene=RIGI
TOP2A	DNA Topoisomerase II Alpha	Protein Coding	57	GC17M040388	4.73641300201416	https://www.genecards.org/cgi-bin/carddisp.pl?gene=TOP2A
FBLN1	Fibulin 1	Protein Coding	51	GC22P045502	4.73444557189941	https://www.genecards.org/cgi-bin/carddisp.pl?gene=FBLN1
F11R	F11 Receptor	Protein Coding	50	GC01M160995	4.73359775543213	https://www.genecards.org/cgi-bin/carddisp.pl?gene=F11R
MIR9-1	MicroRNA 9-1	RNA Gene	23	GC01M156420	4.7254810333252	https://www.genecards.org/cgi-bin/carddisp.pl?gene=MIR9-1
GJA4	Gap Junction Protein Alpha 4	Protein Coding	50	GC01P034792	4.71707534790039	https://www.genecards.org/cgi-bin/carddisp.pl?gene=GJA4
SCARB2	Scavenger Receptor Class B Member 2	Protein Coding	53	GC04M076158	4.7124490737915	https://www.genecards.org/cgi-bin/carddisp.pl?gene=SCARB2
TYK2	Tyrosine Kinase 2	Protein Coding	60	GC19M010350	4.70657444000244	https://www.genecards.org/cgi-bin/carddisp.pl?gene=TYK2
SFRP1	Secreted Frizzled Related Protein 1	Protein Coding	51	GC08M041262	4.70550775527954	https://www.genecards.org/cgi-bin/carddisp.pl?gene=SFRP1
PLXNA1	Plexin A1	Protein Coding	52	GC03P126988	4.70454740524292	https://www.genecards.org/cgi-bin/carddisp.pl?gene=PLXNA1
NPTX1	Neuronal Pentraxin 1	Protein Coding	47	GC17M080466	4.70312786102295	https://www.genecards.org/cgi-bin/carddisp.pl?gene=NPTX1
IFI27	Interferon Alpha Inducible Protein 27	Protein Coding	44	GC14P094104	4.70034599304199	https://www.genecards.org/cgi-bin/carddisp.pl?gene=IFI27
CYP1A1	Cytochrome P450 Family 1 Subfamily A Member 1	Protein Coding	55	GC15M074719	4.69973087310791	https://www.genecards.org/cgi-bin/carddisp.pl?gene=CYP1A1
RCAN1	Regulator Of Calcineurin 1	Protein Coding	49	GC21M034513	4.69270610809326	https://www.genecards.org/cgi-bin/carddisp.pl?gene=RCAN1
NDRG4	NDRG Family Member 4	Protein Coding	46	GC16P058462	4.69173336029053	https://www.genecards.org/cgi-bin/carddisp.pl?gene=NDRG4
EIF4EBP1	Eukaryotic Translation Initiation Factor 4E Binding Protein 1	Protein Coding	53	GC08P038672	4.69017601013184	https://www.genecards.org/cgi-bin/carddisp.pl?gene=EIF4EBP1
MKS1	MKS Transition Zone Complex Subunit 1	Protein Coding	47	GC17M058205	4.68605899810791	https://www.genecards.org/cgi-bin/carddisp.pl?gene=MKS1
SERPINA4	Serpin Family A Member 4	Protein Coding	48	GC14P094561	4.68571662902832	https://www.genecards.org/cgi-bin/carddisp.pl?gene=SERPINA4
ARL6IP6	ADP Ribosylation Factor Like GTPase 6 Interacting Protein 6	Protein Coding	41	GC02P152717	4.67994689941406	https://www.genecards.org/cgi-bin/carddisp.pl?gene=ARL6IP6
APELA	Apelin Receptor Early Endogenous Ligand	Protein Coding	26	GC04P164877	4.67803287506104	https://www.genecards.org/cgi-bin/carddisp.pl?gene=APELA
ADA	Adenosine Deaminase	Protein Coding	57	GC20M044620	4.6761794090271	https://www.genecards.org/cgi-bin/carddisp.pl?gene=ADA
INPPL1	Inositol Polyphosphate Phosphatase Like 1	Protein Coding	55	GC11P072223	4.67135667800903	https://www.genecards.org/cgi-bin/carddisp.pl?gene=INPPL1
SOAT1	Sterol O-Acyltransferase 1	Protein Coding	51	GC01P179262	4.6675968170166	https://www.genecards.org/cgi-bin/carddisp.pl?gene=SOAT1
IGFBP4	Insulin Like Growth Factor Binding Protein 4	Protein Coding	51	GC17P040443	4.66743087768555	https://www.genecards.org/cgi-bin/carddisp.pl?gene=IGFBP4
POLR1C	RNA Polymerase I And III Subunit C	Protein Coding	51	GC06P096305	4.66723155975342	https://www.genecards.org/cgi-bin/carddisp.pl?gene=POLR1C
FANCD2	FA Complementation Group D2	Protein Coding	52	GC03P010026	4.66566276550293	https://www.genecards.org/cgi-bin/carddisp.pl?gene=FANCD2
EIF4E	Eukaryotic Translation Initiation Factor 4E	Protein Coding	56	GC04M098879	4.66435098648071	https://www.genecards.org/cgi-bin/carddisp.pl?gene=EIF4E
CXCL9	C-X-C Motif Chemokine Ligand 9	Protein Coding	47	GC04M076001	4.65454292297363	https://www.genecards.org/cgi-bin/carddisp.pl?gene=CXCL9
MIR181A1	MicroRNA 181a-1	RNA Gene	21	GC01M198860	4.65081691741943	https://www.genecards.org/cgi-bin/carddisp.pl?gene=MIR181A1
KMT2A	Lysine Methyltransferase 2A	Protein Coding	54	GC11P118436	4.64888286590576	https://www.genecards.org/cgi-bin/carddisp.pl?gene=KMT2A
ATN1	Atrophin 1	Protein Coding	50	GC12P024848	4.64460563659668	https://www.genecards.org/cgi-bin/carddisp.pl?gene=ATN1
MFGE8	Milk Fat Globule EGF And Factor V/VIII Domain Containing	Protein Coding	51	GC15M088898	4.64382839202881	https://www.genecards.org/cgi-bin/carddisp.pl?gene=MFGE8
MBL2	Mannose Binding Lectin 2	Protein Coding	53	GC10M052760	4.64299535751343	https://www.genecards.org/cgi-bin/carddisp.pl?gene=MBL2
FAM13A	Family With Sequence Similarity 13 Member A	Protein Coding	46	GC04M088725	4.64265298843384	https://www.genecards.org/cgi-bin/carddisp.pl?gene=FAM13A
CYP2C9	Cytochrome P450 Family 2 Subfamily C Member 9	Protein Coding	53	GC10P094938	4.64136075973511	https://www.genecards.org/cgi-bin/carddisp.pl?gene=CYP2C9
ABCG1	ATP Binding Cassette Subfamily G Member 1	Protein Coding	50	GC21P042199	4.64134836196899	https://www.genecards.org/cgi-bin/carddisp.pl?gene=ABCG1
MEG3	Maternally Expressed 3	RNA Gene	31	GC14P111376	4.64052629470825	https://www.genecards.org/cgi-bin/carddisp.pl?gene=MEG3
CCR7	C-C Motif Chemokine Receptor 7	Protein Coding	51	GC17M054140	4.63987588882446	https://www.genecards.org/cgi-bin/carddisp.pl?gene=CCR7
ADORA1	Adenosine A1 Receptor	Protein Coding	53	GC01P203090	4.63908529281616	https://www.genecards.org/cgi-bin/carddisp.pl?gene=ADORA1
E2F1	E2F Transcription Factor 1	Protein Coding	50	GC20M033675	4.63745021820068	https://www.genecards.org/cgi-bin/carddisp.pl?gene=E2F1
TUBA1B	Tubulin Alpha 1b	Protein Coding	51	GC12M049127	4.63571119308472	https://www.genecards.org/cgi-bin/carddisp.pl?gene=TUBA1B
PRKCE	Protein Kinase C Epsilon	Protein Coding	55	GC02P045651	4.63234901428223	https://www.genecards.org/cgi-bin/carddisp.pl?gene=PRKCE
CHRNA7	Cholinergic Receptor Nicotinic Alpha 7 Subunit	Protein Coding	52	GC15P031923	4.62959671020508	https://www.genecards.org/cgi-bin/carddisp.pl?gene=CHRNA7
IAPP	Islet Amyloid Polypeptide	Protein Coding	47	GC12P021354	4.62825393676758	https://www.genecards.org/cgi-bin/carddisp.pl?gene=IAPP
GPR180	G Protein-Coupled Receptor 180	Protein Coding	42	GC13P094601	4.61705684661865	https://www.genecards.org/cgi-bin/carddisp.pl?gene=GPR180
SOCS3	Suppressor Of Cytokine Signaling 3	Protein Coding	50	GC17M078356	4.61315155029297	https://www.genecards.org/cgi-bin/carddisp.pl?gene=SOCS3
SLPI	Secretory Leukocyte Peptidase Inhibitor	Protein Coding	47	GC20M045252	4.61119604110718	https://www.genecards.org/cgi-bin/carddisp.pl?gene=SLPI
CA4	Carbonic Anhydrase 4	Protein Coding	53	GC17P060149	4.60819244384766	https://www.genecards.org/cgi-bin/carddisp.pl?gene=CA4
BMX	BMX Non-Receptor Tyrosine Kinase	Protein Coding	51	GC0XP015392	4.60804033279419	https://www.genecards.org/cgi-bin/carddisp.pl?gene=BMX
BTC	Betacellulin	Protein Coding	51	GC04M074744	4.60770177841187	https://www.genecards.org/cgi-bin/carddisp.pl?gene=BTC
TYMS	Thymidylate Synthetase	Protein Coding	57	GC18P000657	4.60720491409302	https://www.genecards.org/cgi-bin/carddisp.pl?gene=TYMS
F2RL2	Coagulation Factor II Thrombin Receptor Like 2	Protein Coding	47	GC05M076615	4.60173177719116	https://www.genecards.org/cgi-bin/carddisp.pl?gene=F2RL2
SMARCAL1	SWI/SNF Related, Matrix Associated, Actin Dependent Regulator Of Chromatin, Subfamily A Like 1	Protein Coding	51	GC02P216412	4.60043907165527	https://www.genecards.org/cgi-bin/carddisp.pl?gene=SMARCAL1
CORIN	Corin, Serine Peptidase	Protein Coding	51	GC04M047596	4.60000133514404	https://www.genecards.org/cgi-bin/carddisp.pl?gene=CORIN
SH2B3	SH2B Adaptor Protein 3	Protein Coding	54	GC12P111405	4.59965419769287	https://www.genecards.org/cgi-bin/carddisp.pl?gene=SH2B3
THY1	Thy-1 Cell Surface Antigen	Protein Coding	50	GC11M119417	4.59787464141846	https://www.genecards.org/cgi-bin/carddisp.pl?gene=THY1
ABCC8	ATP Binding Cassette Subfamily C Member 8	Protein Coding	53	GC11M017392	4.59201335906982	https://www.genecards.org/cgi-bin/carddisp.pl?gene=ABCC8
MAP2K2	Mitogen-Activated Protein Kinase Kinase 2	Protein Coding	61	GC19M004090	4.59082174301147	https://www.genecards.org/cgi-bin/carddisp.pl?gene=MAP2K2
TUBB3	Tubulin Beta 3 Class III	Protein Coding	55	GC16P091753	4.58915138244629	https://www.genecards.org/cgi-bin/carddisp.pl?gene=TUBB3
TRAF6	TNF Receptor Associated Factor 6	Protein Coding	53	GC11M036467	4.58759689331055	https://www.genecards.org/cgi-bin/carddisp.pl?gene=TRAF6
PLCB3	Phospholipase C Beta 3	Protein Coding	56	GC11P064251	4.58713150024414	https://www.genecards.org/cgi-bin/carddisp.pl?gene=PLCB3
CFTR	CF Transmembrane Conductance Regulator	Protein Coding	59	GC07P117287	4.58694314956665	https://www.genecards.org/cgi-bin/carddisp.pl?gene=CFTR
PHB1	Prohibitin 1	Protein Coding	53	GC17M054664	4.58613014221191	https://www.genecards.org/cgi-bin/carddisp.pl?gene=PHB1
SATB2	SATB Homeobox 2	Protein Coding	51	GC02M199269	4.58419895172119	https://www.genecards.org/cgi-bin/carddisp.pl?gene=SATB2
TRIO	Trio Rho Guanine Nucleotide Exchange Factor	Protein Coding	50	GC05P014143	4.58292055130005	https://www.genecards.org/cgi-bin/carddisp.pl?gene=TRIO
RYR1	Ryanodine Receptor 1	Protein Coding	53	GC19P076151	4.57923460006714	https://www.genecards.org/cgi-bin/carddisp.pl?gene=RYR1
PLA2G1B	Phospholipase A2 Group IB	Protein Coding	51	GC12M120322	4.57878398895264	https://www.genecards.org/cgi-bin/carddisp.pl?gene=PLA2G1B
IMPDH1	Inosine Monophosphate Dehydrogenase 1	Protein Coding	56	GC07M128392	4.57797384262085	https://www.genecards.org/cgi-bin/carddisp.pl?gene=IMPDH1
HPGD	15-Hydroxyprostaglandin Dehydrogenase	Protein Coding	53	GC04M174490	4.57659196853638	https://www.genecards.org/cgi-bin/carddisp.pl?gene=HPGD
TPT1	Tumor Protein, Translationally-Controlled 1	Protein Coding	53	GC13M045333	4.57537937164307	https://www.genecards.org/cgi-bin/carddisp.pl?gene=TPT1
TRPC3	Transient Receptor Potential Cation Channel Subfamily C Member 3	Protein Coding	54	GC04M121879	4.57483863830566	https://www.genecards.org/cgi-bin/carddisp.pl?gene=TRPC3
TBX5	T-Box Transcription Factor 5	Protein Coding	52	GC12M114353	4.57341194152832	https://www.genecards.org/cgi-bin/carddisp.pl?gene=TBX5
TNS1	Tensin 1	Protein Coding	46	GC02M217799	4.56930494308472	https://www.genecards.org/cgi-bin/carddisp.pl?gene=TNS1
SMAD6	SMAD Family Member 6	Protein Coding	53	GC15P066702	4.56868553161621	https://www.genecards.org/cgi-bin/carddisp.pl?gene=SMAD6
ERCC8	ERCC Excision Repair 8, CSA Ubiquitin Ligase Complex Subunit	Protein Coding	50	GC05M060901	4.56564664840698	https://www.genecards.org/cgi-bin/carddisp.pl?gene=ERCC8
PTPA	Protein Phosphatase 2 Phosphatase Activator	Protein Coding	50	GC09P129427	4.5613489151001	https://www.genecards.org/cgi-bin/carddisp.pl?gene=PTPA
TWIST1	Twist Family BHLH Transcription Factor 1	Protein Coding	52	GC07M019020	4.56079626083374	https://www.genecards.org/cgi-bin/carddisp.pl?gene=TWIST1
P2RY2	Purinergic Receptor P2Y2	Protein Coding	51	GC11P073202	4.56071519851685	https://www.genecards.org/cgi-bin/carddisp.pl?gene=P2RY2
SFTPB	Surfactant Protein B	Protein Coding	51	GC02M085657	4.55948925018311	https://www.genecards.org/cgi-bin/carddisp.pl?gene=SFTPB
POMC	Proopiomelanocortin	Protein Coding	55	GC02M025160	4.55702066421509	https://www.genecards.org/cgi-bin/carddisp.pl?gene=POMC
RXRA	Retinoid X Receptor Alpha	Protein Coding	56	GC09P134317	4.55543422698975	https://www.genecards.org/cgi-bin/carddisp.pl?gene=RXRA
H19	H19 Imprinted Maternally Expressed Transcript	RNA Gene	30	GC11M001995	4.55513525009155	https://www.genecards.org/cgi-bin/carddisp.pl?gene=H19
MIR200A	MicroRNA 200a	RNA Gene	23	GC01P004662	4.55321359634399	https://www.genecards.org/cgi-bin/carddisp.pl?gene=MIR200A
SAMHD1	SAM And HD Domain Containing Deoxynucleoside Triphosphate Triphosphohydrolase 1	Protein Coding	50	GC20M036890	4.54599714279175	https://www.genecards.org/cgi-bin/carddisp.pl?gene=SAMHD1
TINAGL1	Tubulointerstitial Nephritis Antigen Like 1	Protein Coding	46	GC01P031576	4.54238796234131	https://www.genecards.org/cgi-bin/carddisp.pl?gene=TINAGL1
FARSB	Phenylalanyl-TRNA Synthetase Subunit Beta	Protein Coding	51	GC02M222570	4.54237461090088	https://www.genecards.org/cgi-bin/carddisp.pl?gene=FARSB
APOC1	Apolipoprotein C1	Protein Coding	46	GC19P044914	4.53981685638428	https://www.genecards.org/cgi-bin/carddisp.pl?gene=APOC1
MAPKAPK3	MAPK Activated Protein Kinase 3	Protein Coding	56	GC03P050611	4.53891706466675	https://www.genecards.org/cgi-bin/carddisp.pl?gene=MAPKAPK3
MIR222	MicroRNA 222	RNA Gene	23	GC0XM045747	4.53703832626343	https://www.genecards.org/cgi-bin/carddisp.pl?gene=MIR222
SLC3A2	Solute Carrier Family 3 Member 2	Protein Coding	50	GC11P062856	4.53563499450684	https://www.genecards.org/cgi-bin/carddisp.pl?gene=SLC3A2
IGFBP5	Insulin Like Growth Factor Binding Protein 5	Protein Coding	49	GC02M216672	4.53174161911011	https://www.genecards.org/cgi-bin/carddisp.pl?gene=IGFBP5
MT-ND4	Mitochondrially Encoded NADH:Ubiquinone Oxidoreductase Core Subunit 4	Protein Coding	39	GCMTP010762	4.5313982963562	https://www.genecards.org/cgi-bin/carddisp.pl?gene=MT-ND4
SEMA4A	Semaphorin 4A	Protein Coding	52	GC01P156147	4.52985525131226	https://www.genecards.org/cgi-bin/carddisp.pl?gene=SEMA4A
FLT3	Fms Related Receptor Tyrosine Kinase 3	Protein Coding	60	GC13M028003	4.5280818939209	https://www.genecards.org/cgi-bin/carddisp.pl?gene=FLT3
MARCKS	Myristoylated Alanine Rich Protein Kinase C Substrate	Protein Coding	46	GC06P113857	4.52391910552979	https://www.genecards.org/cgi-bin/carddisp.pl?gene=MARCKS
PSAP	Prosaposin	Protein Coding	54	GC10M071816	4.52080488204956	https://www.genecards.org/cgi-bin/carddisp.pl?gene=PSAP
RCBTB1	RCC1 And BTB Domain Containing Protein 1	Protein Coding	46	GC13M049531	4.51686477661133	https://www.genecards.org/cgi-bin/carddisp.pl?gene=RCBTB1
ADAM15	ADAM Metallopeptidase Domain 15	Protein Coding	51	GC01P155050	4.50944805145264	https://www.genecards.org/cgi-bin/carddisp.pl?gene=ADAM15
MAP3K3	Mitogen-Activated Protein Kinase Kinase Kinase 3	Protein Coding	54	GC17P063622	4.50710582733154	https://www.genecards.org/cgi-bin/carddisp.pl?gene=MAP3K3
NDUFS2	NADH:Ubiquinone Oxidoreductase Core Subunit S2	Protein Coding	51	GC01P161197	4.4994912147522	https://www.genecards.org/cgi-bin/carddisp.pl?gene=NDUFS2
GNB2	G Protein Subunit Beta 2	Protein Coding	50	GC07P100673	4.49600410461426	https://www.genecards.org/cgi-bin/carddisp.pl?gene=GNB2
DMD	Dystrophin	Protein Coding	52	GC0XM031097	4.49582958221436	https://www.genecards.org/cgi-bin/carddisp.pl?gene=DMD
NCOA3	Nuclear Receptor Coactivator 3	Protein Coding	54	GC20P047501	4.49503898620605	https://www.genecards.org/cgi-bin/carddisp.pl?gene=NCOA3
MT-ND5	Mitochondrially Encoded NADH:Ubiquinone Oxidoreductase Core Subunit 5	Protein Coding	39	GCMTP012339	4.49405288696289	https://www.genecards.org/cgi-bin/carddisp.pl?gene=MT-ND5
ARHGAP24	Rho GTPase Activating Protein 24	Protein Coding	46	GC04P085475	4.49349737167358	https://www.genecards.org/cgi-bin/carddisp.pl?gene=ARHGAP24
ABCA4	ATP Binding Cassette Subfamily A Member 4	Protein Coding	52	GC01M093992	4.49177074432373	https://www.genecards.org/cgi-bin/carddisp.pl?gene=ABCA4
RAB5A	RAB5A, Member RAS Oncogene Family	Protein Coding	51	GC03P019948	4.4910717010498	https://www.genecards.org/cgi-bin/carddisp.pl?gene=RAB5A
ALOX15	Arachidonate 15-Lipoxygenase	Protein Coding	52	GC17M004630	4.48677730560303	https://www.genecards.org/cgi-bin/carddisp.pl?gene=ALOX15
PTPRJ	Protein Tyrosine Phosphatase Receptor Type J	Protein Coding	55	GC11P048002	4.48488903045654	https://www.genecards.org/cgi-bin/carddisp.pl?gene=PTPRJ
YWHAE	Tyrosine 3-Monooxygenase/Tryptophan 5-Monooxygenase Activation Protein Epsilon	Protein Coding	56	GC17M011350	4.48004674911499	https://www.genecards.org/cgi-bin/carddisp.pl?gene=YWHAE
SHBG	Sex Hormone Binding Globulin	Protein Coding	48	GC17P007613	4.47117948532104	https://www.genecards.org/cgi-bin/carddisp.pl?gene=SHBG
MIR20B	MicroRNA 20b	RNA Gene	17	GC0XM134349	4.47095537185669	https://www.genecards.org/cgi-bin/carddisp.pl?gene=MIR20B
PRPH2	Peripherin 2	Protein Coding	46	GC06M075149	4.47038698196411	https://www.genecards.org/cgi-bin/carddisp.pl?gene=PRPH2
DNMT3B	DNA Methyltransferase 3 Beta	Protein Coding	57	GC20P032762	4.47029256820679	https://www.genecards.org/cgi-bin/carddisp.pl?gene=DNMT3B
OFD1	OFD1 Centriole And Centriolar Satellite Protein	Protein Coding	49	GC0XP013714	4.4660530090332	https://www.genecards.org/cgi-bin/carddisp.pl?gene=OFD1
SNRNP200	Small Nuclear Ribonucleoprotein U5 Subunit 200	Protein Coding	48	GC02M099043	4.46423530578613	https://www.genecards.org/cgi-bin/carddisp.pl?gene=SNRNP200
PFN1	Profilin 1	Protein Coding	53	GC17M004945	4.46191453933716	https://www.genecards.org/cgi-bin/carddisp.pl?gene=PFN1
ABCC1	ATP Binding Cassette Subfamily C Member 1	Protein Coding	56	GC16P015949	4.45812892913818	https://www.genecards.org/cgi-bin/carddisp.pl?gene=ABCC1
MAX	MYC Associated Factor X	Protein Coding	53	GC14M065148	4.45123100280762	https://www.genecards.org/cgi-bin/carddisp.pl?gene=MAX
LRP6	LDL Receptor Related Protein 6	Protein Coding	55	GC12M023402	4.44980907440186	https://www.genecards.org/cgi-bin/carddisp.pl?gene=LRP6
SMPD1	Sphingomyelin Phosphodiesterase 1	Protein Coding	56	GC11P006390	4.44876098632813	https://www.genecards.org/cgi-bin/carddisp.pl?gene=SMPD1
CD274	CD274 Molecule	Protein Coding	52	GC09P005450	4.44859457015991	https://www.genecards.org/cgi-bin/carddisp.pl?gene=CD274
TRIM28	Tripartite Motif Containing 28	Protein Coding	51	GC19P058544	4.44827127456665	https://www.genecards.org/cgi-bin/carddisp.pl?gene=TRIM28
RAPGEF3	Rap Guanine Nucleotide Exchange Factor 3	Protein Coding	51	GC12M047736	4.44741249084473	https://www.genecards.org/cgi-bin/carddisp.pl?gene=RAPGEF3
DPP9	Dipeptidyl Peptidase 9	Protein Coding	50	GC19M007624	4.44647264480591	https://www.genecards.org/cgi-bin/carddisp.pl?gene=DPP9
KCNJ8	Potassium Inwardly Rectifying Channel Subfamily J Member 8	Protein Coding	50	GC12M021764	4.43568420410156	https://www.genecards.org/cgi-bin/carddisp.pl?gene=KCNJ8
ETV6	ETS Variant Transcription Factor 6	Protein Coding	52	GC12P011649	4.43533802032471	https://www.genecards.org/cgi-bin/carddisp.pl?gene=ETV6
CD8A	CD8a Molecule	Protein Coding	54	GC02M086784	4.43294143676758	https://www.genecards.org/cgi-bin/carddisp.pl?gene=CD8A
ITGA1	Integrin Subunit Alpha 1	Protein Coding	51	GC05P052788	4.43274116516113	https://www.genecards.org/cgi-bin/carddisp.pl?gene=ITGA1
CIB1	Calcium And Integrin Binding 1	Protein Coding	48	GC15M090229	4.43157482147217	https://www.genecards.org/cgi-bin/carddisp.pl?gene=CIB1
MIR10A	MicroRNA 10a	RNA Gene	24	GC17M048579	4.43083190917969	https://www.genecards.org/cgi-bin/carddisp.pl?gene=MIR10A
ADAMTS7	ADAM Metallopeptidase With Thrombospondin Type 1 Motif 7	Protein Coding	47	GC15M078759	4.42374134063721	https://www.genecards.org/cgi-bin/carddisp.pl?gene=ADAMTS7
NCOR1	Nuclear Receptor Corepressor 1	Protein Coding	51	GC17M016029	4.42284202575684	https://www.genecards.org/cgi-bin/carddisp.pl?gene=NCOR1
MIR377	MicroRNA 377	RNA Gene	21	GC14P111397	4.42277765274048	https://www.genecards.org/cgi-bin/carddisp.pl?gene=MIR377
MIR196A1	MicroRNA 196a-1	RNA Gene	24	GC17M048632	4.41868686676025	https://www.genecards.org/cgi-bin/carddisp.pl?gene=MIR196A1
SIN3A	SIN3 Transcription Regulator Family Member A	Protein Coding	52	GC15M075369	4.41478490829468	https://www.genecards.org/cgi-bin/carddisp.pl?gene=SIN3A
RASA2	RAS P21 Protein Activator 2	Protein Coding	46	GC03P141487	4.41420125961304	https://www.genecards.org/cgi-bin/carddisp.pl?gene=RASA2
CUL7	Cullin 7	Protein Coding	47	GC06M043037	4.41367053985596	https://www.genecards.org/cgi-bin/carddisp.pl?gene=CUL7
MIR92A1	MicroRNA 92a-1	RNA Gene	22	GC13P091597	4.40723943710327	https://www.genecards.org/cgi-bin/carddisp.pl?gene=MIR92A1
WAS	WASP Actin Nucleation Promoting Factor	Protein Coding	55	GC0XP048676	4.40636539459229	https://www.genecards.org/cgi-bin/carddisp.pl?gene=WAS
SUFU	SUFU Negative Regulator Of Hedgehog Signaling	Protein Coding	50	GC10P102503	4.40491199493408	https://www.genecards.org/cgi-bin/carddisp.pl?gene=SUFU
SLC12A9	Solute Carrier Family 12 Member 9	Protein Coding	44	GC07P100826	4.40376091003418	https://www.genecards.org/cgi-bin/carddisp.pl?gene=SLC12A9
GP5	Glycoprotein V Platelet	Protein Coding	47	GC03M194395	4.39983940124512	https://www.genecards.org/cgi-bin/carddisp.pl?gene=GP5
C1QBP	Complement C1q Binding Protein	Protein Coding	51	GC17M005432	4.39571952819824	https://www.genecards.org/cgi-bin/carddisp.pl?gene=C1QBP
CGB5	Chorionic Gonadotropin Subunit Beta 5	Protein Coding	37	GC19P049043	4.39565896987915	https://www.genecards.org/cgi-bin/carddisp.pl?gene=CGB5
RAMP2	Receptor Activity Modifying Protein 2	Protein Coding	49	GC17P042758	4.39365673065186	https://www.genecards.org/cgi-bin/carddisp.pl?gene=RAMP2
AVP	Arginine Vasopressin	Protein Coding	51	GC20M003082	4.39331579208374	https://www.genecards.org/cgi-bin/carddisp.pl?gene=AVP
MEPE	Matrix Extracellular Phosphoglycoprotein	Protein Coding	44	GC04P087821	4.38929271697998	https://www.genecards.org/cgi-bin/carddisp.pl?gene=MEPE
DHFR	Dihydrofolate Reductase	Protein Coding	55	GC05M080626	4.38053226470947	https://www.genecards.org/cgi-bin/carddisp.pl?gene=DHFR
TFPT	TCF3 Fusion Partner	Protein Coding	42	GC19M054107	4.37373113632202	https://www.genecards.org/cgi-bin/carddisp.pl?gene=TFPT
IRF1	Interferon Regulatory Factor 1	Protein Coding	53	GC05M132440	4.37230634689331	https://www.genecards.org/cgi-bin/carddisp.pl?gene=IRF1
FGD5	FYVE, RhoGEF And PH Domain Containing 5	Protein Coding	44	GC03P014810	4.37189674377441	https://www.genecards.org/cgi-bin/carddisp.pl?gene=FGD5
PAX2	Paired Box 2	Protein Coding	53	GC10P100735	4.36409664154053	https://www.genecards.org/cgi-bin/carddisp.pl?gene=PAX2
LAMC2	Laminin Subunit Gamma 2	Protein Coding	54	GC01P183186	4.36365509033203	https://www.genecards.org/cgi-bin/carddisp.pl?gene=LAMC2
MIR125B1	MicroRNA 125b-1	RNA Gene	24	GC11M122100	4.36248922348022	https://www.genecards.org/cgi-bin/carddisp.pl?gene=MIR125B1
MIR423	MicroRNA 423	RNA Gene	21	GC17P030117	4.36192083358765	https://www.genecards.org/cgi-bin/carddisp.pl?gene=MIR423
PITX3	Paired Like Homeodomain 3	Protein Coding	46	GC10M102230	4.35992956161499	https://www.genecards.org/cgi-bin/carddisp.pl?gene=PITX3
CD58	CD58 Molecule	Protein Coding	47	GC01M116514	4.35986948013306	https://www.genecards.org/cgi-bin/carddisp.pl?gene=CD58
NME1	NME/NM23 Nucleoside Diphosphate Kinase 1	Protein Coding	51	GC17P067365	4.359534740448	https://www.genecards.org/cgi-bin/carddisp.pl?gene=NME1
SERAC1	Serine Active Site Containing 1	Protein Coding	43	GC06M158109	4.35932731628418	https://www.genecards.org/cgi-bin/carddisp.pl?gene=SERAC1
CRB1	Crumbs Cell Polarity Complex Component 1	Protein Coding	51	GC01P197202	4.35903549194336	https://www.genecards.org/cgi-bin/carddisp.pl?gene=CRB1
CHM	CHM Rab Escort Protein	Protein Coding	47	GC0XM085861	4.35781145095825	https://www.genecards.org/cgi-bin/carddisp.pl?gene=CHM
CEBPB	CCAAT Enhancer Binding Protein Beta	Protein Coding	50	GC20P050190	4.3533148765564	https://www.genecards.org/cgi-bin/carddisp.pl?gene=CEBPB
FAP	Fibroblast Activation Protein Alpha	Protein Coding	52	GC02M162170	4.35325717926025	https://www.genecards.org/cgi-bin/carddisp.pl?gene=FAP
RNASEH2C	Ribonuclease H2 Subunit C	Protein Coding	45	GC11M065714	4.35291957855225	https://www.genecards.org/cgi-bin/carddisp.pl?gene=RNASEH2C
UCP2	Uncoupling Protein 2	Protein Coding	52	GC11M073974	4.35138177871704	https://www.genecards.org/cgi-bin/carddisp.pl?gene=UCP2
HABP2	Hyaluronan Binding Protein 2	Protein Coding	52	GC10P113550	4.34849882125854	https://www.genecards.org/cgi-bin/carddisp.pl?gene=HABP2
ADGRG6	Adhesion G Protein-Coupled Receptor G6	Protein Coding	51	GC06P142301	4.34787178039551	https://www.genecards.org/cgi-bin/carddisp.pl?gene=ADGRG6
COL5A2	Collagen Type V Alpha 2 Chain	Protein Coding	51	GC02M189031	4.34751033782959	https://www.genecards.org/cgi-bin/carddisp.pl?gene=COL5A2
TUG1	Taurine Up-Regulated 1	Protein Coding	26	GC22P030969	4.3473539352417	https://www.genecards.org/cgi-bin/carddisp.pl?gene=TUG1
LOXL2	Lysyl Oxidase Like 2	Protein Coding	53	GC08M023296	4.34384679794312	https://www.genecards.org/cgi-bin/carddisp.pl?gene=LOXL2
PITPNM3	PITPNM Family Member 3	Protein Coding	47	GC17M006451	4.34120893478394	https://www.genecards.org/cgi-bin/carddisp.pl?gene=PITPNM3
CUL3	Cullin 3	Protein Coding	54	GC02M224470	4.33851432800293	https://www.genecards.org/cgi-bin/carddisp.pl?gene=CUL3
GAS5	Growth Arrest Specific 5	RNA Gene	26	GC01M173947	4.33742713928223	https://www.genecards.org/cgi-bin/carddisp.pl?gene=GAS5
NSMCE3	NSE3 Homolog, SMC5-SMC6 Complex Component	Protein Coding	43	GC15M029648	4.33696413040161	https://www.genecards.org/cgi-bin/carddisp.pl?gene=NSMCE3
PDE1C	Phosphodiesterase 1C	Protein Coding	51	GC07M031616	4.33685779571533	https://www.genecards.org/cgi-bin/carddisp.pl?gene=PDE1C
KDM6B	Lysine Demethylase 6B	Protein Coding	52	GC17P007834	4.33311462402344	https://www.genecards.org/cgi-bin/carddisp.pl?gene=KDM6B
LOC107303340	3p25 Von Hippel-Lindau Tumor Suppressor, E3 Ubiquitin Protein Ligase Alu-Mediated Recombination Region	Functional Element	4	GC03P014001	4.33209419250488	https://www.genecards.org/cgi-bin/carddisp.pl?gene=LOC107303340
APOA4	Apolipoprotein A4	Protein Coding	48	GC11M116820	4.33043050765991	https://www.genecards.org/cgi-bin/carddisp.pl?gene=APOA4
NR2E3	Nuclear Receptor Subfamily 2 Group E Member 3	Protein Coding	48	GC15P071792	4.33024072647095	https://www.genecards.org/cgi-bin/carddisp.pl?gene=NR2E3
CEACAM5	CEA Cell Adhesion Molecule 5	Protein Coding	50	GC19P076283	4.32135677337646	https://www.genecards.org/cgi-bin/carddisp.pl?gene=CEACAM5
C1R	Complement C1r	Protein Coding	53	GC12M008125	4.32103633880615	https://www.genecards.org/cgi-bin/carddisp.pl?gene=C1R
CAV2	Caveolin 2	Protein Coding	50	GC07P116287	4.31928825378418	https://www.genecards.org/cgi-bin/carddisp.pl?gene=CAV2
PLA2G2E	Phospholipase A2 Group IIE	Protein Coding	44	GC01M019920	4.31617879867554	https://www.genecards.org/cgi-bin/carddisp.pl?gene=PLA2G2E
PTGER2	Prostaglandin E Receptor 2	Protein Coding	55	GC14P052314	4.31459522247314	https://www.genecards.org/cgi-bin/carddisp.pl?gene=PTGER2
INHBA	Inhibin Subunit Beta A	Protein Coding	51	GC07M041670	4.31020641326904	https://www.genecards.org/cgi-bin/carddisp.pl?gene=INHBA
NFAT5	Nuclear Factor Of Activated T Cells 5	Protein Coding	48	GC16P069565	4.30833625793457	https://www.genecards.org/cgi-bin/carddisp.pl?gene=NFAT5
DRD1	Dopamine Receptor D1	Protein Coding	51	GC05M175440	4.30607652664185	https://www.genecards.org/cgi-bin/carddisp.pl?gene=DRD1
H2AX	H2A.X Variant Histone	Protein Coding	50	GC11M119333	4.30540323257446	https://www.genecards.org/cgi-bin/carddisp.pl?gene=H2AX
PHEX	Phosphate Regulating Endopeptidase X-Linked	Protein Coding	50	GC0XP022032	4.30189800262451	https://www.genecards.org/cgi-bin/carddisp.pl?gene=PHEX
NCOR2	Nuclear Receptor Corepressor 2	Protein Coding	50	GC12M124324	4.30076217651367	https://www.genecards.org/cgi-bin/carddisp.pl?gene=NCOR2
SP110	SP110 Nuclear Body Protein	Protein Coding	47	GC02M230167	4.29976797103882	https://www.genecards.org/cgi-bin/carddisp.pl?gene=SP110
MBD2	Methyl-CpG Binding Domain Protein 2	Protein Coding	47	GC18M054151	4.29956960678101	https://www.genecards.org/cgi-bin/carddisp.pl?gene=MBD2
PSMC6	Proteasome 26S Subunit, ATPase 6	Protein Coding	46	GC14P052707	4.29578113555908	https://www.genecards.org/cgi-bin/carddisp.pl?gene=PSMC6
CTCF	CCCTC-Binding Factor	Protein Coding	53	GC16P067563	4.29405212402344	https://www.genecards.org/cgi-bin/carddisp.pl?gene=CTCF
TESK1	Testis Associated Actin Remodelling Kinase 1	Protein Coding	48	GC09P035605	4.29292106628418	https://www.genecards.org/cgi-bin/carddisp.pl?gene=TESK1
GH1	Growth Hormone 1	Protein Coding	50	GC17M063917	4.29277896881104	https://www.genecards.org/cgi-bin/carddisp.pl?gene=GH1
ENPP2	Ectonucleotide Pyrophosphatase/Phosphodiesterase 2	Protein Coding	52	GC08M119556	4.28700351715088	https://www.genecards.org/cgi-bin/carddisp.pl?gene=ENPP2
MIR205	MicroRNA 205	RNA Gene	22	GC01P209432	4.28682136535645	https://www.genecards.org/cgi-bin/carddisp.pl?gene=MIR205
SALL4	Spalt Like Transcription Factor 4	Protein Coding	50	GC20M051784	4.28549718856812	https://www.genecards.org/cgi-bin/carddisp.pl?gene=SALL4
IL12B	Interleukin 12B	Protein Coding	51	GC05M159314	4.28513717651367	https://www.genecards.org/cgi-bin/carddisp.pl?gene=IL12B
IL9	Interleukin 9	Protein Coding	50	GC05M135891	4.28438472747803	https://www.genecards.org/cgi-bin/carddisp.pl?gene=IL9
NQO1	NAD(P)H Quinone Dehydrogenase 1	Protein Coding	55	GC16M069706	4.28104543685913	https://www.genecards.org/cgi-bin/carddisp.pl?gene=NQO1
KRT1	Keratin 1	Protein Coding	53	GC12M052674	4.27848339080811	https://www.genecards.org/cgi-bin/carddisp.pl?gene=KRT1
OSTM1	Osteoclastogenesis Associated Transmembrane Protein 1	Protein Coding	48	GC06M108233	4.27388143539429	https://www.genecards.org/cgi-bin/carddisp.pl?gene=OSTM1
HMOX2	Heme Oxygenase 2	Protein Coding	53	GC16P004474	4.27349090576172	https://www.genecards.org/cgi-bin/carddisp.pl?gene=HMOX2
SIX3	SIX Homeobox 3	Protein Coding	49	GC02P044941	4.26988983154297	https://www.genecards.org/cgi-bin/carddisp.pl?gene=SIX3
VASH1	Vasohibin 1	Protein Coding	44	GC14P076761	4.26968002319336	https://www.genecards.org/cgi-bin/carddisp.pl?gene=VASH1
MIR27B	MicroRNA 27b	RNA Gene	23	GC09P095102	4.26863622665405	https://www.genecards.org/cgi-bin/carddisp.pl?gene=MIR27B
GAL	Galanin And GMAP Prepropeptide	Protein Coding	51	GC11P071748	4.26746463775635	https://www.genecards.org/cgi-bin/carddisp.pl?gene=GAL
HSPB2	Heat Shock Protein Family B (Small) Member 2	Protein Coding	46	GC11P112060	4.26558828353882	https://www.genecards.org/cgi-bin/carddisp.pl?gene=HSPB2
MIR499A	MicroRNA 499a	RNA Gene	25	GC20P034990	4.26347398757935	https://www.genecards.org/cgi-bin/carddisp.pl?gene=MIR499A
NTF3	Neurotrophin 3	Protein Coding	51	GC12P024776	4.26288890838623	https://www.genecards.org/cgi-bin/carddisp.pl?gene=NTF3
MIR182	MicroRNA 182	RNA Gene	24	GC07M129770	4.26099681854248	https://www.genecards.org/cgi-bin/carddisp.pl?gene=MIR182
KCNQ1	Potassium Voltage-Gated Channel Subfamily Q Member 1	Protein Coding	57	GC11P002444	4.25858211517334	https://www.genecards.org/cgi-bin/carddisp.pl?gene=KCNQ1
PTPN3	Protein Tyrosine Phosphatase Non-Receptor Type 3	Protein Coding	51	GC09M109375	4.25717782974243	https://www.genecards.org/cgi-bin/carddisp.pl?gene=PTPN3
CYP2C19	Cytochrome P450 Family 2 Subfamily C Member 19	Protein Coding	51	GC10P094762	4.25575733184814	https://www.genecards.org/cgi-bin/carddisp.pl?gene=CYP2C19
GAST	Gastrin	Protein Coding	46	GC17P041712	4.25520038604736	https://www.genecards.org/cgi-bin/carddisp.pl?gene=GAST
VKORC1	Vitamin K Epoxide Reductase Complex Subunit 1	Protein Coding	54	GC16M039347	4.25127124786377	https://www.genecards.org/cgi-bin/carddisp.pl?gene=VKORC1
SET	SET Nuclear Proto-Oncogene	Protein Coding	51	GC09P129400	4.25051021575928	https://www.genecards.org/cgi-bin/carddisp.pl?gene=SET
CELSR1	Cadherin EGF LAG Seven-Pass G-Type Receptor 1	Protein Coding	48	GC22M046360	4.24454307556152	https://www.genecards.org/cgi-bin/carddisp.pl?gene=CELSR1
HSD11B2	Hydroxysteroid 11-Beta Dehydrogenase 2	Protein Coding	52	GC16P067433	4.2431173324585	https://www.genecards.org/cgi-bin/carddisp.pl?gene=HSD11B2
TBK1	TANK Binding Kinase 1	Protein Coding	56	GC12P064451	4.24095058441162	https://www.genecards.org/cgi-bin/carddisp.pl?gene=TBK1
FMOD	Fibromodulin	Protein Coding	48	GC01M203340	4.2380518913269	https://www.genecards.org/cgi-bin/carddisp.pl?gene=FMOD
MT-CYB	Mitochondrially Encoded Cytochrome B	Protein Coding	38	GCMTP014749	4.22982358932495	https://www.genecards.org/cgi-bin/carddisp.pl?gene=MT-CYB
RARB	Retinoic Acid Receptor Beta	Protein Coding	56	GC03P024689	4.22948741912842	https://www.genecards.org/cgi-bin/carddisp.pl?gene=RARB
AREG	Amphiregulin	Protein Coding	50	GC04P074445	4.22709369659424	https://www.genecards.org/cgi-bin/carddisp.pl?gene=AREG
TMEM67	Transmembrane Protein 67	Protein Coding	47	GC08P093754	4.22301292419434	https://www.genecards.org/cgi-bin/carddisp.pl?gene=TMEM67
STAT5A	Signal Transducer And Activator Of Transcription 5A	Protein Coding	55	GC17P042287	4.21790218353271	https://www.genecards.org/cgi-bin/carddisp.pl?gene=STAT5A
DDC	Dopa Decarboxylase	Protein Coding	57	GC07M050458	4.21691465377808	https://www.genecards.org/cgi-bin/carddisp.pl?gene=DDC
LAMA5	Laminin Subunit Alpha 5	Protein Coding	50	GC20M062307	4.21524572372437	https://www.genecards.org/cgi-bin/carddisp.pl?gene=LAMA5
MBTPS2	Membrane Bound Transcription Factor Peptidase, Site 2	Protein Coding	50	GC0XP021839	4.21396017074585	https://www.genecards.org/cgi-bin/carddisp.pl?gene=MBTPS2
EFEMP1	EGF Containing Fibulin Extracellular Matrix Protein 1	Protein Coding	52	GC02M055865	4.21338939666748	https://www.genecards.org/cgi-bin/carddisp.pl?gene=EFEMP1
PSMC4	Proteasome 26S Subunit, ATPase 4	Protein Coding	47	GC19P076194	4.21229457855225	https://www.genecards.org/cgi-bin/carddisp.pl?gene=PSMC4
FGFR3	Fibroblast Growth Factor Receptor 3	Protein Coding	63	GC04P001795	4.21122264862061	https://www.genecards.org/cgi-bin/carddisp.pl?gene=FGFR3
CACNA1A	Calcium Voltage-Gated Channel Subunit Alpha1 A	Protein Coding	55	GC19M013206	4.21085500717163	https://www.genecards.org/cgi-bin/carddisp.pl?gene=CACNA1A
NPC1	NPC Intracellular Cholesterol Transporter 1	Protein Coding	56	GC18M023506	4.2085919380188	https://www.genecards.org/cgi-bin/carddisp.pl?gene=NPC1
S100A9	S100 Calcium Binding Protein A9	Protein Coding	50	GC01P153357	4.208336353302	https://www.genecards.org/cgi-bin/carddisp.pl?gene=S100A9
BIRC3	Baculoviral IAP Repeat Containing 3	Protein Coding	53	GC11P102317	4.20505046844482	https://www.genecards.org/cgi-bin/carddisp.pl?gene=BIRC3
TRAF7	TNF Receptor Associated Factor 7	Protein Coding	48	GC16P014478	4.20288276672363	https://www.genecards.org/cgi-bin/carddisp.pl?gene=TRAF7
BRCA2	BRCA2 DNA Repair Associated	Protein Coding	53	GC13P032315	4.20149230957031	https://www.genecards.org/cgi-bin/carddisp.pl?gene=BRCA2
RGS4	Regulator Of G Protein Signaling 4	Protein Coding	48	GC01P163038	4.20052433013916	https://www.genecards.org/cgi-bin/carddisp.pl?gene=RGS4
LTA	Lymphotoxin Alpha	Protein Coding	49	GC06P096098	4.19872903823853	https://www.genecards.org/cgi-bin/carddisp.pl?gene=LTA
RNASE3	Ribonuclease A Family Member 3	Protein Coding	46	GC14P020891	4.19808959960938	https://www.genecards.org/cgi-bin/carddisp.pl?gene=RNASE3
GLI1	GLI Family Zinc Finger 1	Protein Coding	56	GC12P057743	4.19685792922974	https://www.genecards.org/cgi-bin/carddisp.pl?gene=GLI1
MAOA	Monoamine Oxidase A	Protein Coding	55	GC0XP043654	4.19627475738525	https://www.genecards.org/cgi-bin/carddisp.pl?gene=MAOA
TPM3	Tropomyosin 3	Protein Coding	53	GC01M154127	4.19486284255981	https://www.genecards.org/cgi-bin/carddisp.pl?gene=TPM3
COL6A1	Collagen Type VI Alpha 1 Chain	Protein Coding	52	GC21P045981	4.19454193115234	https://www.genecards.org/cgi-bin/carddisp.pl?gene=COL6A1
MYL9	Myosin Light Chain 9	Protein Coding	50	GC20P036541	4.19443655014038	https://www.genecards.org/cgi-bin/carddisp.pl?gene=MYL9
RACK1	Receptor For Activated C Kinase 1	Protein Coding	50	GC05M182037	4.19410800933838	https://www.genecards.org/cgi-bin/carddisp.pl?gene=RACK1
S100A12	S100 Calcium Binding Protein A12	Protein Coding	44	GC01M153373	4.19305896759033	https://www.genecards.org/cgi-bin/carddisp.pl?gene=S100A12
SEMA3E	Semaphorin 3E	Protein Coding	51	GC07M083363	4.18936347961426	https://www.genecards.org/cgi-bin/carddisp.pl?gene=SEMA3E
ENO2	Enolase 2	Protein Coding	54	GC12P006913	4.1891655921936	https://www.genecards.org/cgi-bin/carddisp.pl?gene=ENO2
BAP1	BRCA1 Associated Protein 1	Protein Coding	54	GC03M052401	4.18853282928467	https://www.genecards.org/cgi-bin/carddisp.pl?gene=BAP1
APEX1	Apurinic/Apyrimidinic Endodeoxyribonuclease 1	Protein Coding	52	GC14P020455	4.18530464172363	https://www.genecards.org/cgi-bin/carddisp.pl?gene=APEX1
SLC7A5	Solute Carrier Family 7 Member 5	Protein Coding	51	GC16M087830	4.18426084518433	https://www.genecards.org/cgi-bin/carddisp.pl?gene=SLC7A5
ITGB1BP1	Integrin Subunit Beta 1 Binding Protein 1	Protein Coding	43	GC02M009391	4.17714691162109	https://www.genecards.org/cgi-bin/carddisp.pl?gene=ITGB1BP1
HAND2	Heart And Neural Crest Derivatives Expressed 2	Protein Coding	50	GC04M173524	4.17285203933716	https://www.genecards.org/cgi-bin/carddisp.pl?gene=HAND2
IL20	Interleukin 20	Protein Coding	45	GC01P206866	4.17168045043945	https://www.genecards.org/cgi-bin/carddisp.pl?gene=IL20
GRK2	G Protein-Coupled Receptor Kinase 2	Protein Coding	53	GC11P067266	4.16936016082764	https://www.genecards.org/cgi-bin/carddisp.pl?gene=GRK2
SPEN	Spen Family Transcriptional Repressor	Protein Coding	47	GC01P015892	4.16608095169067	https://www.genecards.org/cgi-bin/carddisp.pl?gene=SPEN
EFNA2	Ephrin A2	Protein Coding	48	GC19P004100	4.16568326950073	https://www.genecards.org/cgi-bin/carddisp.pl?gene=EFNA2
ZMPSTE24	Zinc Metallopeptidase STE24	Protein Coding	48	GC01P040258	4.15511560440063	https://www.genecards.org/cgi-bin/carddisp.pl?gene=ZMPSTE24
GALNT3	Polypeptide N-Acetylgalactosaminyltransferase 3	Protein Coding	52	GC02M165747	4.15407705307007	https://www.genecards.org/cgi-bin/carddisp.pl?gene=GALNT3
SERPINB5	Serpin Family B Member 5	Protein Coding	49	GC18P063476	4.14975070953369	https://www.genecards.org/cgi-bin/carddisp.pl?gene=SERPINB5
NEAT1	Nuclear Paraspeckle Assembly Transcript 1	RNA Gene	28	GC11P071405	4.14863204956055	https://www.genecards.org/cgi-bin/carddisp.pl?gene=NEAT1
GAB1	GRB2 Associated Binding Protein 1	Protein Coding	51	GC04P143336	4.1482310295105	https://www.genecards.org/cgi-bin/carddisp.pl?gene=GAB1
DKC1	Dyskerin Pseudouridine Synthase 1	Protein Coding	53	GC0XP154762	4.14651393890381	https://www.genecards.org/cgi-bin/carddisp.pl?gene=DKC1
MIR532	MicroRNA 532	RNA Gene	19	GC0XP051641	4.14362716674805	https://www.genecards.org/cgi-bin/carddisp.pl?gene=MIR532
PLA2G3	Phospholipase A2 Group III	Protein Coding	45	GC22M063551	4.14121437072754	https://www.genecards.org/cgi-bin/carddisp.pl?gene=PLA2G3
UGCG	UDP-Glucose Ceramide Glucosyltransferase	Protein Coding	50	GC09P111896	4.14064025878906	https://www.genecards.org/cgi-bin/carddisp.pl?gene=UGCG
PML	PML Nuclear Body Scaffold	Protein Coding	53	GC15P073994	4.139967918396	https://www.genecards.org/cgi-bin/carddisp.pl?gene=PML
ENAH	ENAH Actin Regulator	Protein Coding	48	GC01M225486	4.13509464263916	https://www.genecards.org/cgi-bin/carddisp.pl?gene=ENAH
LBR	Lamin B Receptor	Protein Coding	54	GC01M225401	4.13300895690918	https://www.genecards.org/cgi-bin/carddisp.pl?gene=LBR
ATP6AP2	ATPase H+ Transporting Accessory Protein 2	Protein Coding	52	GC0XP040582	4.12973976135254	https://www.genecards.org/cgi-bin/carddisp.pl?gene=ATP6AP2
MMP21	Matrix Metallopeptidase 21	Protein Coding	47	GC10M125756	4.12961769104004	https://www.genecards.org/cgi-bin/carddisp.pl?gene=MMP21
HNRNPC	Heterogeneous Nuclear Ribonucleoprotein C	Protein Coding	48	GC14M024359	4.12868976593018	https://www.genecards.org/cgi-bin/carddisp.pl?gene=HNRNPC
PDGFD	Platelet Derived Growth Factor D	Protein Coding	51	GC11M103907	4.12838983535767	https://www.genecards.org/cgi-bin/carddisp.pl?gene=PDGFD
ATF3	Activating Transcription Factor 3	Protein Coding	51	GC01P212565	4.1261773109436	https://www.genecards.org/cgi-bin/carddisp.pl?gene=ATF3
TMEM98	Transmembrane Protein 98	Protein Coding	45	GC17P032927	4.12389612197876	https://www.genecards.org/cgi-bin/carddisp.pl?gene=TMEM98
ADAMTS5	ADAM Metallopeptidase With Thrombospondin Type 1 Motif 5	Protein Coding	52	GC21M026918	4.12077236175537	https://www.genecards.org/cgi-bin/carddisp.pl?gene=ADAMTS5
MGAT5	Alpha-1,6-Mannosylglycoprotein 6-Beta-N-Acetylglucosaminyltransferase	Protein Coding	48	GC02P134119	4.12023115158081	https://www.genecards.org/cgi-bin/carddisp.pl?gene=MGAT5
SLC12A2	Solute Carrier Family 12 Member 2	Protein Coding	56	GC05P128083	4.11914825439453	https://www.genecards.org/cgi-bin/carddisp.pl?gene=SLC12A2
ADIPOR1	Adiponectin Receptor 1	Protein Coding	51	GC01M202940	4.11792039871216	https://www.genecards.org/cgi-bin/carddisp.pl?gene=ADIPOR1
SIRT6	Sirtuin 6	Protein Coding	52	GC19M004174	4.11770868301392	https://www.genecards.org/cgi-bin/carddisp.pl?gene=SIRT6
CLCN2	Chloride Voltage-Gated Channel 2	Protein Coding	52	GC03M184346	4.11360597610474	https://www.genecards.org/cgi-bin/carddisp.pl?gene=CLCN2
UNC5C	Unc-5 Netrin Receptor C	Protein Coding	48	GC04M095162	4.11053848266602	https://www.genecards.org/cgi-bin/carddisp.pl?gene=UNC5C
H4C16	H4 Histone 16	Protein Coding	42	GC12M023548	4.10868358612061	https://www.genecards.org/cgi-bin/carddisp.pl?gene=H4C16
EPHA3	EPH Receptor A3	Protein Coding	53	GC03P089077	4.10747194290161	https://www.genecards.org/cgi-bin/carddisp.pl?gene=EPHA3
C5	Complement C5	Protein Coding	53	GC09M120933	4.10686111450195	https://www.genecards.org/cgi-bin/carddisp.pl?gene=C5
RLBP1	Retinaldehyde Binding Protein 1	Protein Coding	51	GC15M089209	4.10629940032959	https://www.genecards.org/cgi-bin/carddisp.pl?gene=RLBP1
FOXP3	Forkhead Box P3	Protein Coding	53	GC0XM049250	4.1055908203125	https://www.genecards.org/cgi-bin/carddisp.pl?gene=FOXP3
TFPI	Tissue Factor Pathway Inhibitor	Protein Coding	53	GC02M187464	4.1053581237793	https://www.genecards.org/cgi-bin/carddisp.pl?gene=TFPI
MIR31	MicroRNA 31	RNA Gene	22	GC09M021874	4.1049485206604	https://www.genecards.org/cgi-bin/carddisp.pl?gene=MIR31
HES1	Hes Family BHLH Transcription Factor 1	Protein Coding	50	GC03P194136	4.10478258132935	https://www.genecards.org/cgi-bin/carddisp.pl?gene=HES1
KLKB1	Kallikrein B1	Protein Coding	53	GC04P186232	4.10347747802734	https://www.genecards.org/cgi-bin/carddisp.pl?gene=KLKB1
HYOU1	Hypoxia Up-Regulated 1	Protein Coding	52	GC11M119320	4.10296773910522	https://www.genecards.org/cgi-bin/carddisp.pl?gene=HYOU1
MEF2A	Myocyte Enhancer Factor 2A	Protein Coding	52	GC15P099565	4.09544897079468	https://www.genecards.org/cgi-bin/carddisp.pl?gene=MEF2A
LIFR	LIF Receptor Subunit Alpha	Protein Coding	53	GC05M038475	4.09486293792725	https://www.genecards.org/cgi-bin/carddisp.pl?gene=LIFR
MECP2	Methyl-CpG Binding Protein 2	Protein Coding	53	GC0XM154021	4.09395217895508	https://www.genecards.org/cgi-bin/carddisp.pl?gene=MECP2
MIR128-1	MicroRNA 128-1	RNA Gene	21	GC02P135665	4.09211826324463	https://www.genecards.org/cgi-bin/carddisp.pl?gene=MIR128-1
NTRK2	Neurotrophic Receptor Tyrosine Kinase 2	Protein Coding	60	GC09P084668	4.09195613861084	https://www.genecards.org/cgi-bin/carddisp.pl?gene=NTRK2
FZD5	Frizzled Class Receptor 5	Protein Coding	53	GC02M207762	4.09163570404053	https://www.genecards.org/cgi-bin/carddisp.pl?gene=FZD5
CR1	Complement C3b/C4b Receptor 1 (Knops Blood Group)	Protein Coding	51	GC01P207496	4.09107971191406	https://www.genecards.org/cgi-bin/carddisp.pl?gene=CR1
INO80D	INO80 Complex Subunit D	Protein Coding	39	GC02M205993	4.08938407897949	https://www.genecards.org/cgi-bin/carddisp.pl?gene=INO80D
ECSCR	Endothelial Cell Surface Expressed Chemotaxis And Apoptosis Regulator	Protein Coding	36	GC05M139448	4.08916521072388	https://www.genecards.org/cgi-bin/carddisp.pl?gene=ECSCR
XIAP	X-Linked Inhibitor Of Apoptosis	Protein Coding	59	GC0XP123859	4.08860015869141	https://www.genecards.org/cgi-bin/carddisp.pl?gene=XIAP
BIN1	Bridging Integrator 1	Protein Coding	53	GC02M127048	4.0883731842041	https://www.genecards.org/cgi-bin/carddisp.pl?gene=BIN1
CIITA	Class II Major Histocompatibility Complex Transactivator	Protein Coding	51	GC16P018240	4.08796262741089	https://www.genecards.org/cgi-bin/carddisp.pl?gene=CIITA
RBM10	RNA Binding Motif Protein 10	Protein Coding	48	GC0XP047735	4.08281087875366	https://www.genecards.org/cgi-bin/carddisp.pl?gene=RBM10
WRN	WRN RecQ Like Helicase	Protein Coding	53	GC08P031033	4.0812840461731	https://www.genecards.org/cgi-bin/carddisp.pl?gene=WRN
UNC5B	Unc-5 Netrin Receptor B	Protein Coding	47	GC10P071212	4.08024549484253	https://www.genecards.org/cgi-bin/carddisp.pl?gene=UNC5B
MIR124-1	MicroRNA 124-1	RNA Gene	22	GC08M009903	4.07688808441162	https://www.genecards.org/cgi-bin/carddisp.pl?gene=MIR124-1
MIR1-1	MicroRNA 1-1	RNA Gene	22	GC20P063588	4.07613229751587	https://www.genecards.org/cgi-bin/carddisp.pl?gene=MIR1-1
WNT1	Wnt Family Member 1	Protein Coding	52	GC12P050145	4.07429075241089	https://www.genecards.org/cgi-bin/carddisp.pl?gene=WNT1
SOX10	SRY-Box Transcription Factor 10	Protein Coding	52	GC22M065446	4.07303142547607	https://www.genecards.org/cgi-bin/carddisp.pl?gene=SOX10
MIR483	MicroRNA 483	RNA Gene	23	GC11M004989	4.07180595397949	https://www.genecards.org/cgi-bin/carddisp.pl?gene=MIR483
SEMA4D	Semaphorin 4D	Protein Coding	53	GC09M089360	4.07136726379395	https://www.genecards.org/cgi-bin/carddisp.pl?gene=SEMA4D
RYR2	Ryanodine Receptor 2	Protein Coding	53	GC01P237042	4.07061862945557	https://www.genecards.org/cgi-bin/carddisp.pl?gene=RYR2
GLB1	Galactosidase Beta 1	Protein Coding	55	GC03M032963	4.07032203674316	https://www.genecards.org/cgi-bin/carddisp.pl?gene=GLB1
CEP290	Centrosomal Protein 290	Protein Coding	48	GC12M088049	4.06420421600342	https://www.genecards.org/cgi-bin/carddisp.pl?gene=CEP290
JAK3	Janus Kinase 3	Protein Coding	58	GC19M017824	4.06260204315186	https://www.genecards.org/cgi-bin/carddisp.pl?gene=JAK3
COL4A4	Collagen Type IV Alpha 4 Chain	Protein Coding	51	GC02M226973	4.06121826171875	https://www.genecards.org/cgi-bin/carddisp.pl?gene=COL4A4
MMP17	Matrix Metallopeptidase 17	Protein Coding	51	GC12P131828	4.05999708175659	https://www.genecards.org/cgi-bin/carddisp.pl?gene=MMP17
ZFPM2	Zinc Finger Protein, FOG Family Member 2	Protein Coding	47	GC08P104590	4.05283308029175	https://www.genecards.org/cgi-bin/carddisp.pl?gene=ZFPM2
EGLN1	Egl-9 Family Hypoxia Inducible Factor 1	Protein Coding	56	GC01M231363	4.04887533187866	https://www.genecards.org/cgi-bin/carddisp.pl?gene=EGLN1
MIR25	MicroRNA 25	RNA Gene	22	GC07M100093	4.04859924316406	https://www.genecards.org/cgi-bin/carddisp.pl?gene=MIR25
NOX5	NADPH Oxidase 5	Protein Coding	44	GC15P126490	4.04181480407715	https://www.genecards.org/cgi-bin/carddisp.pl?gene=NOX5
SEMA6A	Semaphorin 6A	Protein Coding	47	GC05M116443	4.03806972503662	https://www.genecards.org/cgi-bin/carddisp.pl?gene=SEMA6A
ATP2A2	ATPase Sarcoplasmic/Endoplasmic Reticulum Ca2+ Transporting 2	Protein Coding	58	GC12P110280	4.03402042388916	https://www.genecards.org/cgi-bin/carddisp.pl?gene=ATP2A2
RPGRIP1L	RPGRIP1 Like	Protein Coding	47	GC16M053597	4.03371334075928	https://www.genecards.org/cgi-bin/carddisp.pl?gene=RPGRIP1L
SOX2	SRY-Box Transcription Factor 2	Protein Coding	52	GC03P181711	4.03256416320801	https://www.genecards.org/cgi-bin/carddisp.pl?gene=SOX2
RAD51	RAD51 Recombinase	Protein Coding	57	GC15P040694	4.03087997436523	https://www.genecards.org/cgi-bin/carddisp.pl?gene=RAD51
IFIH1	Interferon Induced With Helicase C Domain 1	Protein Coding	55	GC02M162267	4.0306978225708	https://www.genecards.org/cgi-bin/carddisp.pl?gene=IFIH1
OPRM1	Opioid Receptor Mu 1	Protein Coding	55	GC06P154140	4.02525424957275	https://www.genecards.org/cgi-bin/carddisp.pl?gene=OPRM1
GDNF	Glial Cell Derived Neurotrophic Factor	Protein Coding	56	GC05M037812	4.02335786819458	https://www.genecards.org/cgi-bin/carddisp.pl?gene=GDNF
HBG2	Hemoglobin Subunit Gamma 2	Protein Coding	48	GC11M007112	4.02272653579712	https://www.genecards.org/cgi-bin/carddisp.pl?gene=HBG2
ITIH4	Inter-Alpha-Trypsin Inhibitor Heavy Chain 4	Protein Coding	50	GC03M052812	4.02169418334961	https://www.genecards.org/cgi-bin/carddisp.pl?gene=ITIH4
PORCN	Porcupine O-Acyltransferase	Protein Coding	47	GC0XP051571	4.01756143569946	https://www.genecards.org/cgi-bin/carddisp.pl?gene=PORCN
H4C1	H4 Clustered Histone 1	Protein Coding	42	GC06P095882	4.0170578956604	https://www.genecards.org/cgi-bin/carddisp.pl?gene=H4C1
SDC4	Syndecan 4	Protein Coding	51	GC20M045325	4.01703071594238	https://www.genecards.org/cgi-bin/carddisp.pl?gene=SDC4
UBE2I	Ubiquitin Conjugating Enzyme E2 I	Protein Coding	54	GC16P014416	4.01592493057251	https://www.genecards.org/cgi-bin/carddisp.pl?gene=UBE2I
ATP6V0A2	ATPase H+ Transporting V0 Subunit A2	Protein Coding	51	GC12P123712	4.01532459259033	https://www.genecards.org/cgi-bin/carddisp.pl?gene=ATP6V0A2
GLO1	Glyoxalase I	Protein Coding	52	GC06M075079	4.01508712768555	https://www.genecards.org/cgi-bin/carddisp.pl?gene=GLO1
ASAP1	ArfGAP With SH3 Domain, Ankyrin Repeat And PH Domain 1	Protein Coding	47	GC08M130052	4.01207065582275	https://www.genecards.org/cgi-bin/carddisp.pl?gene=ASAP1
CYGB	Cytoglobin	Protein Coding	45	GC17M076527	4.00929641723633	https://www.genecards.org/cgi-bin/carddisp.pl?gene=CYGB
P2RX7	Purinergic Receptor P2X 7	Protein Coding	54	GC12P127389	4.00624084472656	https://www.genecards.org/cgi-bin/carddisp.pl?gene=P2RX7
AIRE	Autoimmune Regulator	Protein Coding	50	GC21P044285	4.00422954559326	https://www.genecards.org/cgi-bin/carddisp.pl?gene=AIRE
RRAS	RAS Related	Protein Coding	48	GC19M049635	4.00117111206055	https://www.genecards.org/cgi-bin/carddisp.pl?gene=RRAS
CD63	CD63 Molecule	Protein Coding	50	GC12M055725	3.99610638618469	https://www.genecards.org/cgi-bin/carddisp.pl?gene=CD63
PAK4	P21 (RAC1) Activated Kinase 4	Protein Coding	55	GC19P039125	3.99314951896667	https://www.genecards.org/cgi-bin/carddisp.pl?gene=PAK4
MYSM1	Myb Like, SWIRM And MPN Domains 1	Protein Coding	46	GC01M058684	3.98955702781677	https://www.genecards.org/cgi-bin/carddisp.pl?gene=MYSM1
GSR	Glutathione-Disulfide Reductase	Protein Coding	56	GC08M030678	3.98842453956604	https://www.genecards.org/cgi-bin/carddisp.pl?gene=GSR
XRCC6	X-Ray Repair Cross Complementing 6	Protein Coding	52	GC22P047655	3.98524761199951	https://www.genecards.org/cgi-bin/carddisp.pl?gene=XRCC6
PLVAP	Plasmalemma Vesicle Associated Protein	Protein Coding	46	GC19M017351	3.98464822769165	https://www.genecards.org/cgi-bin/carddisp.pl?gene=PLVAP
C1S	Complement C1s	Protein Coding	54	GC12P024856	3.98461365699768	https://www.genecards.org/cgi-bin/carddisp.pl?gene=C1S
GCG	Glucagon	Protein Coding	48	GC02M162142	3.97631812095642	https://www.genecards.org/cgi-bin/carddisp.pl?gene=GCG
ADAMTS3	ADAM Metallopeptidase With Thrombospondin Type 1 Motif 3	Protein Coding	48	GC04M072280	3.97471380233765	https://www.genecards.org/cgi-bin/carddisp.pl?gene=ADAMTS3
SCN9A	Sodium Voltage-Gated Channel Alpha Subunit 9	Protein Coding	55	GC02M166195	3.97414016723633	https://www.genecards.org/cgi-bin/carddisp.pl?gene=SCN9A
IRAK1	Interleukin 1 Receptor Associated Kinase 1	Protein Coding	56	GC0XM154010	3.96446061134338	https://www.genecards.org/cgi-bin/carddisp.pl?gene=IRAK1
ANGPTL2	Angiopoietin Like 2	Protein Coding	44	GC09M127087	3.96336007118225	https://www.genecards.org/cgi-bin/carddisp.pl?gene=ANGPTL2
CENPB	Centromere Protein B	Protein Coding	43	GC20M003783	3.96283578872681	https://www.genecards.org/cgi-bin/carddisp.pl?gene=CENPB
TOR2A	Torsin Family 2 Member A	Protein Coding	45	GC09M127855	3.96278047561646	https://www.genecards.org/cgi-bin/carddisp.pl?gene=TOR2A
LAMA2	Laminin Subunit Alpha 2	Protein Coding	51	GC06P128863	3.9623110294342	https://www.genecards.org/cgi-bin/carddisp.pl?gene=LAMA2
TMEM107	Transmembrane Protein 107	Protein Coding	44	GC17M011748	3.95960354804993	https://www.genecards.org/cgi-bin/carddisp.pl?gene=TMEM107
AMBP	Alpha-1-Microglobulin/Bikunin Precursor	Protein Coding	50	GC09M114060	3.95856547355652	https://www.genecards.org/cgi-bin/carddisp.pl?gene=AMBP
SF3B1	Splicing Factor 3b Subunit 1	Protein Coding	52	GC02M197442	3.95835494995117	https://www.genecards.org/cgi-bin/carddisp.pl?gene=SF3B1
NCAM1	Neural Cell Adhesion Molecule 1	Protein Coding	55	GC11P112961	3.95772337913513	https://www.genecards.org/cgi-bin/carddisp.pl?gene=NCAM1
PRDX2	Peroxiredoxin 2	Protein Coding	52	GC19M012796	3.95543003082275	https://www.genecards.org/cgi-bin/carddisp.pl?gene=PRDX2
ERN1	Endoplasmic Reticulum To Nucleus Signaling 1	Protein Coding	53	GC17M064039	3.95026206970215	https://www.genecards.org/cgi-bin/carddisp.pl?gene=ERN1
PRMT5	Protein Arginine Methyltransferase 5	Protein Coding	53	GC14M022920	3.94944000244141	https://www.genecards.org/cgi-bin/carddisp.pl?gene=PRMT5
SCGB1A1	Secretoglobin Family 1A Member 1	Protein Coding	47	GC11P062405	3.94444942474365	https://www.genecards.org/cgi-bin/carddisp.pl?gene=SCGB1A1
CADM4	Cell Adhesion Molecule 4	Protein Coding	44	GC19M043622	3.94437646865845	https://www.genecards.org/cgi-bin/carddisp.pl?gene=CADM4
MRE11	MRE11 Homolog, Double Strand Break Repair Nuclease	Protein Coding	55	GC11M103736	3.94405126571655	https://www.genecards.org/cgi-bin/carddisp.pl?gene=MRE11
HTT	Huntingtin	Protein Coding	51	GC04P003041	3.94199109077454	https://www.genecards.org/cgi-bin/carddisp.pl?gene=HTT
MTA3	Metastasis Associated 1 Family Member 3	Protein Coding	48	GC02P042494	3.94106364250183	https://www.genecards.org/cgi-bin/carddisp.pl?gene=MTA3
LTBP2	Latent Transforming Growth Factor Beta Binding Protein 2	Protein Coding	51	GC14M074498	3.93451642990112	https://www.genecards.org/cgi-bin/carddisp.pl?gene=LTBP2
SDHC	Succinate Dehydrogenase Complex Subunit C	Protein Coding	50	GC01P161314	3.93334436416626	https://www.genecards.org/cgi-bin/carddisp.pl?gene=SDHC
AAA1	Aortic Aneurysm, Familial Abdominal 1	Protein Coding	5	GC19U901113	3.93187046051025	https://www.genecards.org/cgi-bin/carddisp.pl?gene=AAA1
AAA2	Aortic Aneurysm, Familial Abdominal 2	Genetic Locus	2	GC04U901411	3.93187046051025	https://www.genecards.org/cgi-bin/carddisp.pl?gene=AAA2
AAA3	Aneurysm, Familial Abdominal 3	Genetic Locus	2	GC09U901231	3.93187046051025	https://www.genecards.org/cgi-bin/carddisp.pl?gene=AAA3
AAA4	Aortic Aneurysm, Familial Abdominal, 4	Genetic Locus	2	GC12U901625	3.93187046051025	https://www.genecards.org/cgi-bin/carddisp.pl?gene=AAA4
PDA1	Patent Ductus Arteriosus, Susceptibility To	Genetic Locus	2	GC12U901666	3.93187046051025	https://www.genecards.org/cgi-bin/carddisp.pl?gene=PDA1
GZMB	Granzyme B	Protein Coding	54	GC14M024630	3.93031120300293	https://www.genecards.org/cgi-bin/carddisp.pl?gene=GZMB
SSRP1	Structure Specific Recognition Protein 1	Protein Coding	47	GC11M102231	3.93022513389587	https://www.genecards.org/cgi-bin/carddisp.pl?gene=SSRP1
ATP11A	ATPase Phospholipid Transporting 11A	Protein Coding	50	GC13P112690	3.92953968048096	https://www.genecards.org/cgi-bin/carddisp.pl?gene=ATP11A
GNAI1	G Protein Subunit Alpha I1	Protein Coding	53	GC07P079769	3.92732429504395	https://www.genecards.org/cgi-bin/carddisp.pl?gene=GNAI1
MIR30B	MicroRNA 30b	RNA Gene	24	GC08M134800	3.92589664459229	https://www.genecards.org/cgi-bin/carddisp.pl?gene=MIR30B
POLE	DNA Polymerase Epsilon, Catalytic Subunit	Protein Coding	55	GC12M132714	3.92577290534973	https://www.genecards.org/cgi-bin/carddisp.pl?gene=POLE
HOXA1	Homeobox A1	Protein Coding	48	GC07M027092	3.92262196540833	https://www.genecards.org/cgi-bin/carddisp.pl?gene=HOXA1
MIR181B1	MicroRNA 181b-1	RNA Gene	22	GC01M198858	3.92017269134521	https://www.genecards.org/cgi-bin/carddisp.pl?gene=MIR181B1
VAV1	Vav Guanine Nucleotide Exchange Factor 1	Protein Coding	52	GC19P006772	3.91679620742798	https://www.genecards.org/cgi-bin/carddisp.pl?gene=VAV1
MIR141	MicroRNA 141	RNA Gene	24	GC12P024853	3.91658067703247	https://www.genecards.org/cgi-bin/carddisp.pl?gene=MIR141
GLP1R	Glucagon Like Peptide 1 Receptor	Protein Coding	53	GC06P039048	3.91577172279358	https://www.genecards.org/cgi-bin/carddisp.pl?gene=GLP1R
NOL3	Nucleolar Protein 3	Protein Coding	49	GC16P067220	3.91571545600891	https://www.genecards.org/cgi-bin/carddisp.pl?gene=NOL3
SLC17A5	Solute Carrier Family 17 Member 5	Protein Coding	51	GC06M073593	3.91378569602966	https://www.genecards.org/cgi-bin/carddisp.pl?gene=SLC17A5
IDE	Insulin Degrading Enzyme	Protein Coding	56	GC10M092451	3.91353178024292	https://www.genecards.org/cgi-bin/carddisp.pl?gene=IDE
CHKA	Choline Kinase Alpha	Protein Coding	50	GC11M068052	3.91303157806396	https://www.genecards.org/cgi-bin/carddisp.pl?gene=CHKA
FMR1	Fragile X Messenger Ribonucleoprotein 1	Protein Coding	51	GC0XP147960	3.91231155395508	https://www.genecards.org/cgi-bin/carddisp.pl?gene=FMR1
SOCS1	Suppressor Of Cytokine Signaling 1	Protein Coding	52	GC16M012594	3.9118173122406	https://www.genecards.org/cgi-bin/carddisp.pl?gene=SOCS1
CCL18	C-C Motif Chemokine Ligand 18	Protein Coding	42	GC17P036064	3.91123485565186	https://www.genecards.org/cgi-bin/carddisp.pl?gene=CCL18
EPHB2	EPH Receptor B2	Protein Coding	59	GC01P022710	3.91084718704224	https://www.genecards.org/cgi-bin/carddisp.pl?gene=EPHB2
GBF1	Golgi Brefeldin A Resistant Guanine Nucleotide Exchange Factor 1	Protein Coding	51	GC10P102245	3.91078066825867	https://www.genecards.org/cgi-bin/carddisp.pl?gene=GBF1
FADD	Fas Associated Via Death Domain	Protein Coding	52	GC11P070203	3.910395860672	https://www.genecards.org/cgi-bin/carddisp.pl?gene=FADD
FSCN1	Fascin Actin-Bundling Protein 1	Protein Coding	51	GC07P005592	3.90903329849243	https://www.genecards.org/cgi-bin/carddisp.pl?gene=FSCN1
DPYSL5	Dihydropyrimidinase Like 5	Protein Coding	47	GC02P026847	3.90854907035828	https://www.genecards.org/cgi-bin/carddisp.pl?gene=DPYSL5
ZEB1	Zinc Finger E-Box Binding Homeobox 1	Protein Coding	56	GC10P031318	3.90803790092468	https://www.genecards.org/cgi-bin/carddisp.pl?gene=ZEB1
TRPM4	Transient Receptor Potential Cation Channel Subfamily M Member 4	Protein Coding	52	GC19P049157	3.9076406955719	https://www.genecards.org/cgi-bin/carddisp.pl?gene=TRPM4
MSH6	MutS Homolog 6	Protein Coding	55	GC02P047695	3.90466523170471	https://www.genecards.org/cgi-bin/carddisp.pl?gene=MSH6
CD2AP	CD2 Associated Protein	Protein Coding	50	GC06P096334	3.90452718734741	https://www.genecards.org/cgi-bin/carddisp.pl?gene=CD2AP
PYCR1	Pyrroline-5-Carboxylate Reductase 1	Protein Coding	52	GC17M081932	3.90417814254761	https://www.genecards.org/cgi-bin/carddisp.pl?gene=PYCR1
GLUL	Glutamate-Ammonia Ligase	Protein Coding	55	GC01M182378	3.90160727500916	https://www.genecards.org/cgi-bin/carddisp.pl?gene=GLUL
YWHAG	Tyrosine 3-Monooxygenase/Tryptophan 5-Monooxygenase Activation Protein Gamma	Protein Coding	55	GC07M077392	3.9005491733551	https://www.genecards.org/cgi-bin/carddisp.pl?gene=YWHAG
PRPF3	Pre-MRNA Processing Factor 3	Protein Coding	50	GC01P150321	3.89826488494873	https://www.genecards.org/cgi-bin/carddisp.pl?gene=PRPF3
BRINP3	BMP/Retinoic Acid Inducible Neural Specific 3	Protein Coding	38	GC01M190067	3.89579200744629	https://www.genecards.org/cgi-bin/carddisp.pl?gene=BRINP3
TNFSF14	TNF Superfamily Member 14	Protein Coding	48	GC19M007783	3.89157485961914	https://www.genecards.org/cgi-bin/carddisp.pl?gene=TNFSF14
CFI	Complement Factor I	Protein Coding	54	GC04M109732	3.88910245895386	https://www.genecards.org/cgi-bin/carddisp.pl?gene=CFI
KIR2DL4	Killer Cell Immunoglobulin Like Receptor, Two Ig Domains And Long Cytoplasmic Tail 4	Protein Coding	45	GC19P076846	3.88410782814026	https://www.genecards.org/cgi-bin/carddisp.pl?gene=KIR2DL4
MT-CO3	Mitochondrially Encoded Cytochrome C Oxidase III	Protein Coding	35	GCMTP009209	3.8828489780426	https://www.genecards.org/cgi-bin/carddisp.pl?gene=MT-CO3
U2AF1	U2 Small Nuclear RNA Auxiliary Factor 1	Protein Coding	50	GC21M043092	3.88023066520691	https://www.genecards.org/cgi-bin/carddisp.pl?gene=U2AF1
ZNF827	Zinc Finger Protein 827	Protein Coding	38	GC04M145757	3.87902307510376	https://www.genecards.org/cgi-bin/carddisp.pl?gene=ZNF827
S100A8	S100 Calcium Binding Protein A8	Protein Coding	48	GC01M153406	3.87868738174438	https://www.genecards.org/cgi-bin/carddisp.pl?gene=S100A8
NGFR	Nerve Growth Factor Receptor	Protein Coding	54	GC17P049495	3.87775015830994	https://www.genecards.org/cgi-bin/carddisp.pl?gene=NGFR
MRC2	Mannose Receptor C Type 2	Protein Coding	48	GC17P062627	3.87680649757385	https://www.genecards.org/cgi-bin/carddisp.pl?gene=MRC2
PPP1CB	Protein Phosphatase 1 Catalytic Subunit Beta	Protein Coding	52	GC02P028752	3.87447690963745	https://www.genecards.org/cgi-bin/carddisp.pl?gene=PPP1CB
ZEB2	Zinc Finger E-Box Binding Homeobox 2	Protein Coding	54	GC02M144384	3.87446975708008	https://www.genecards.org/cgi-bin/carddisp.pl?gene=ZEB2
SERPING1	Serpin Family G Member 1	Protein Coding	54	GC11P057597	3.86839771270752	https://www.genecards.org/cgi-bin/carddisp.pl?gene=SERPING1
XRCC5	X-Ray Repair Cross Complementing 5	Protein Coding	51	GC02P216107	3.86460399627686	https://www.genecards.org/cgi-bin/carddisp.pl?gene=XRCC5
SLC2A4	Solute Carrier Family 2 Member 4	Protein Coding	52	GC17P012037	3.86333703994751	https://www.genecards.org/cgi-bin/carddisp.pl?gene=SLC2A4
NID1	Nidogen 1	Protein Coding	51	GC01M235975	3.8622145652771	https://www.genecards.org/cgi-bin/carddisp.pl?gene=NID1
PAK2	P21 (RAC1) Activated Kinase 2	Protein Coding	55	GC03P196739	3.86181020736694	https://www.genecards.org/cgi-bin/carddisp.pl?gene=PAK2
CDK5	Cyclin Dependent Kinase 5	Protein Coding	60	GC07M151053	3.8588981628418	https://www.genecards.org/cgi-bin/carddisp.pl?gene=CDK5
PGM3	Phosphoglucomutase 3	Protein Coding	50	GC06M083161	3.85581254959106	https://www.genecards.org/cgi-bin/carddisp.pl?gene=PGM3
NCK1	NCK Adaptor Protein 1	Protein Coding	50	GC03P136862	3.85568189620972	https://www.genecards.org/cgi-bin/carddisp.pl?gene=NCK1
SERPINB2	Serpin Family B Member 2	Protein Coding	50	GC18P063871	3.85504913330078	https://www.genecards.org/cgi-bin/carddisp.pl?gene=SERPINB2
RNASEH2A	Ribonuclease H2 Subunit A	Protein Coding	51	GC19P015048	3.85296010971069	https://www.genecards.org/cgi-bin/carddisp.pl?gene=RNASEH2A
ITGB5	Integrin Subunit Beta 5	Protein Coding	53	GC03M124761	3.85052275657654	https://www.genecards.org/cgi-bin/carddisp.pl?gene=ITGB5
GIT1	GIT ArfGAP 1	Protein Coding	49	GC17M029573	3.8494873046875	https://www.genecards.org/cgi-bin/carddisp.pl?gene=GIT1
CXCR1	C-X-C Motif Chemokine Receptor 1	Protein Coding	50	GC02M218162	3.84805917739868	https://www.genecards.org/cgi-bin/carddisp.pl?gene=CXCR1
IGFBP2	Insulin Like Growth Factor Binding Protein 2	Protein Coding	51	GC02P216632	3.84786415100098	https://www.genecards.org/cgi-bin/carddisp.pl?gene=IGFBP2
PROKR2	Prokineticin Receptor 2	Protein Coding	49	GC20M005458	3.84690618515015	https://www.genecards.org/cgi-bin/carddisp.pl?gene=PROKR2
PLXND1	Plexin D1	Protein Coding	50	GC03M129555	3.84690451622009	https://www.genecards.org/cgi-bin/carddisp.pl?gene=PLXND1
CXCL6	C-X-C Motif Chemokine Ligand 6	Protein Coding	46	GC04P073837	3.84679985046387	https://www.genecards.org/cgi-bin/carddisp.pl?gene=CXCL6
KCNN4	Potassium Calcium-Activated Channel Subfamily N Member 4	Protein Coding	55	GC19M073688	3.84566402435303	https://www.genecards.org/cgi-bin/carddisp.pl?gene=KCNN4
EP400	E1A Binding Protein P400	Protein Coding	42	GC12P131949	3.84385275840759	https://www.genecards.org/cgi-bin/carddisp.pl?gene=EP400
CALM3	Calmodulin 3	Protein Coding	49	GC19P046601	3.84344792366028	https://www.genecards.org/cgi-bin/carddisp.pl?gene=CALM3
SMAD1	SMAD Family Member 1	Protein Coding	51	GC04P145481	3.8428680896759	https://www.genecards.org/cgi-bin/carddisp.pl?gene=SMAD1
CALM2	Calmodulin 2	Protein Coding	51	GC02M047160	3.84257221221924	https://www.genecards.org/cgi-bin/carddisp.pl?gene=CALM2
SEMA3F	Semaphorin 3F	Protein Coding	50	GC03P050646	3.8393657207489	https://www.genecards.org/cgi-bin/carddisp.pl?gene=SEMA3F
CAMK2D	Calcium/Calmodulin Dependent Protein Kinase II Delta	Protein Coding	56	GC04M113418	3.83895063400269	https://www.genecards.org/cgi-bin/carddisp.pl?gene=CAMK2D
CEBPA	CCAAT Enhancer Binding Protein Alpha	Protein Coding	53	GC19M033299	3.83500671386719	https://www.genecards.org/cgi-bin/carddisp.pl?gene=CEBPA
LAMA1	Laminin Subunit Alpha 1	Protein Coding	52	GC18M006941	3.83408832550049	https://www.genecards.org/cgi-bin/carddisp.pl?gene=LAMA1
SERPINH1	Serpin Family H Member 1	Protein Coding	53	GC11P075562	3.82723021507263	https://www.genecards.org/cgi-bin/carddisp.pl?gene=SERPINH1
HDAC6	Histone Deacetylase 6	Protein Coding	61	GC0XP048801	3.82435011863708	https://www.genecards.org/cgi-bin/carddisp.pl?gene=HDAC6
GATA3	GATA Binding Protein 3	Protein Coding	56	GC10P008045	3.82004046440125	https://www.genecards.org/cgi-bin/carddisp.pl?gene=GATA3
CDKN2B	Cyclin Dependent Kinase Inhibitor 2B	Protein Coding	53	GC09M022002	3.81751751899719	https://www.genecards.org/cgi-bin/carddisp.pl?gene=CDKN2B
APOA5	Apolipoprotein A5	Protein Coding	51	GC11M116789	3.81546878814697	https://www.genecards.org/cgi-bin/carddisp.pl?gene=APOA5
ARMS2	Age-Related Maculopathy Susceptibility 2	Protein Coding	37	GC10P122454	3.81077265739441	https://www.genecards.org/cgi-bin/carddisp.pl?gene=ARMS2
CAMP	Cathelicidin Antimicrobial Peptide	Protein Coding	46	GC03P050537	3.80754327774048	https://www.genecards.org/cgi-bin/carddisp.pl?gene=CAMP
PTGES	Prostaglandin E Synthase	Protein Coding	48	GC09M129738	3.80665802955627	https://www.genecards.org/cgi-bin/carddisp.pl?gene=PTGES
LNPEP	Leucyl And Cystinyl Aminopeptidase	Protein Coding	52	GC05P096935	3.80589127540588	https://www.genecards.org/cgi-bin/carddisp.pl?gene=LNPEP
GFPT1	Glutamine--Fructose-6-Phosphate Transaminase 1	Protein Coding	53	GC02M069283	3.80446910858154	https://www.genecards.org/cgi-bin/carddisp.pl?gene=GFPT1
POU5F1	POU Class 5 Homeobox 1	Protein Coding	51	GC06M074881	3.80080986022949	https://www.genecards.org/cgi-bin/carddisp.pl?gene=POU5F1
MYCN	MYCN Proto-Oncogene, BHLH Transcription Factor	Protein Coding	53	GC02P015954	3.80017304420471	https://www.genecards.org/cgi-bin/carddisp.pl?gene=MYCN
KANK2	KN Motif And Ankyrin Repeat Domains 2	Protein Coding	46	GC19M011165	3.79651641845703	https://www.genecards.org/cgi-bin/carddisp.pl?gene=KANK2
TFEB	Transcription Factor EB	Protein Coding	48	GC06M075131	3.79466676712036	https://www.genecards.org/cgi-bin/carddisp.pl?gene=TFEB
CA2	Carbonic Anhydrase 2	Protein Coding	59	GC08P085463	3.79043483734131	https://www.genecards.org/cgi-bin/carddisp.pl?gene=CA2
GALNS	Galactosamine (N-Acetyl)-6-Sulfatase	Protein Coding	54	GC16M088813	3.78929233551025	https://www.genecards.org/cgi-bin/carddisp.pl?gene=GALNS
DSE	Dermatan Sulfate Epimerase	Protein Coding	47	GC06P116255	3.78600573539734	https://www.genecards.org/cgi-bin/carddisp.pl?gene=DSE
DPF1	Double PHD Fingers 1	Protein Coding	42	GC19M038211	3.78596377372742	https://www.genecards.org/cgi-bin/carddisp.pl?gene=DPF1
SMILR	Smooth Muscle Induced LncRNA, Enhancer Of Proliferation	RNA Gene	17	GC08M122412	3.78568434715271	https://www.genecards.org/cgi-bin/carddisp.pl?gene=SMILR
MMP24	Matrix Metallopeptidase 24	Protein Coding	48	GC20P035226	3.7851619720459	https://www.genecards.org/cgi-bin/carddisp.pl?gene=MMP24
MIR100	MicroRNA 100	RNA Gene	24	GC11M122152	3.78486585617065	https://www.genecards.org/cgi-bin/carddisp.pl?gene=MIR100
PRKAR1A	Protein Kinase CAMP-Dependent Type I Regulatory Subunit Alpha	Protein Coding	57	GC17P070537	3.7823920249939	https://www.genecards.org/cgi-bin/carddisp.pl?gene=PRKAR1A
CTLA4	Cytotoxic T-Lymphocyte Associated Protein 4	Protein Coding	54	GC02P203854	3.78224515914917	https://www.genecards.org/cgi-bin/carddisp.pl?gene=CTLA4
HSP90AB1	Heat Shock Protein 90 Alpha Family Class B Member 1	Protein Coding	56	GC06P044246	3.78087711334229	https://www.genecards.org/cgi-bin/carddisp.pl?gene=HSP90AB1
BRD9	Bromodomain Containing 9	Protein Coding	46	GC05M001263	3.77748584747314	https://www.genecards.org/cgi-bin/carddisp.pl?gene=BRD9
NFKB2	Nuclear Factor Kappa B Subunit 2	Protein Coding	59	GC10P102394	3.77696466445923	https://www.genecards.org/cgi-bin/carddisp.pl?gene=NFKB2
SOX9	SRY-Box Transcription Factor 9	Protein Coding	52	GC17P072121	3.77606582641602	https://www.genecards.org/cgi-bin/carddisp.pl?gene=SOX9
GP9	Glycoprotein IX Platelet	Protein Coding	53	GC03P135369	3.77461004257202	https://www.genecards.org/cgi-bin/carddisp.pl?gene=GP9
GATA1	GATA Binding Protein 1	Protein Coding	53	GC0XP048786	3.77356839179993	https://www.genecards.org/cgi-bin/carddisp.pl?gene=GATA1
PKM	Pyruvate Kinase M1/2	Protein Coding	56	GC15M072199	3.77235841751099	https://www.genecards.org/cgi-bin/carddisp.pl?gene=PKM
FUCA1	Alpha-L-Fucosidase 1	Protein Coding	55	GC01M023845	3.77078604698181	https://www.genecards.org/cgi-bin/carddisp.pl?gene=FUCA1
CAST	Calpastatin	Protein Coding	51	GC05P096525	3.76911926269531	https://www.genecards.org/cgi-bin/carddisp.pl?gene=CAST
BMP1	Bone Morphogenetic Protein 1	Protein Coding	55	GC08P022164	3.76906204223633	https://www.genecards.org/cgi-bin/carddisp.pl?gene=BMP1
LRRK2	Leucine Rich Repeat Kinase 2	Protein Coding	56	GC12P040196	3.76859664916992	https://www.genecards.org/cgi-bin/carddisp.pl?gene=LRRK2
MAP1B	Microtubule Associated Protein 1B	Protein Coding	51	GC05P072107	3.76542615890503	https://www.genecards.org/cgi-bin/carddisp.pl?gene=MAP1B
IL1RL1	Interleukin 1 Receptor Like 1	Protein Coding	48	GC02P102294	3.7639274597168	https://www.genecards.org/cgi-bin/carddisp.pl?gene=IL1RL1
PDE4D	Phosphodiesterase 4D	Protein Coding	55	GC05M058969	3.76217269897461	https://www.genecards.org/cgi-bin/carddisp.pl?gene=PDE4D
TMEM184A	Transmembrane Protein 184A	Protein Coding	40	GC07M001542	3.76075029373169	https://www.genecards.org/cgi-bin/carddisp.pl?gene=TMEM184A
SFTPD	Surfactant Protein D	Protein Coding	51	GC10M079937	3.75998783111572	https://www.genecards.org/cgi-bin/carddisp.pl?gene=SFTPD
S100A1	S100 Calcium Binding Protein A1	Protein Coding	47	GC01P153627	3.75667095184326	https://www.genecards.org/cgi-bin/carddisp.pl?gene=S100A1
LGR4	Leucine Rich Repeat Containing G Protein-Coupled Receptor 4	Protein Coding	46	GC11M027365	3.75585031509399	https://www.genecards.org/cgi-bin/carddisp.pl?gene=LGR4
BCR	BCR Activator Of RhoGEF And GTPase	Protein Coding	59	GC22P023179	3.75547695159912	https://www.genecards.org/cgi-bin/carddisp.pl?gene=BCR
DLL1	Delta Like Canonical Notch Ligand 1	Protein Coding	52	GC06M170282	3.7551851272583	https://www.genecards.org/cgi-bin/carddisp.pl?gene=DLL1
KLF6	KLF Transcription Factor 6	Protein Coding	50	GC10M003779	3.75123333930969	https://www.genecards.org/cgi-bin/carddisp.pl?gene=KLF6
SLC6A3	Solute Carrier Family 6 Member 3	Protein Coding	57	GC05M001392	3.7505304813385	https://www.genecards.org/cgi-bin/carddisp.pl?gene=SLC6A3
ADD3	Adducin 3	Protein Coding	49	GC10P109996	3.75051188468933	https://www.genecards.org/cgi-bin/carddisp.pl?gene=ADD3
ACAN	Aggrecan	Protein Coding	53	GC15P127031	3.74973797798157	https://www.genecards.org/cgi-bin/carddisp.pl?gene=ACAN
CENPF	Centromere Protein F	Protein Coding	48	GC01P214603	3.74333238601685	https://www.genecards.org/cgi-bin/carddisp.pl?gene=CENPF
PIN1	Peptidylprolyl Cis/Trans Isomerase, NIMA-Interacting 1	Protein Coding	53	GC19P009835	3.74232530593872	https://www.genecards.org/cgi-bin/carddisp.pl?gene=PIN1
NPC2	NPC Intracellular Cholesterol Transporter 2	Protein Coding	50	GC14M074476	3.74219965934753	https://www.genecards.org/cgi-bin/carddisp.pl?gene=NPC2
GJB1	Gap Junction Protein Beta 1	Protein Coding	53	GC0XP071212	3.73566126823425	https://www.genecards.org/cgi-bin/carddisp.pl?gene=GJB1
NFRKB	Nuclear Factor Related To KappaB Binding Protein	Protein Coding	45	GC11M129863	3.73399424552917	https://www.genecards.org/cgi-bin/carddisp.pl?gene=NFRKB
SMCHD1	Structural Maintenance Of Chromosomes Flexible Hinge Domain Containing 1	Protein Coding	47	GC18P002649	3.7336597442627	https://www.genecards.org/cgi-bin/carddisp.pl?gene=SMCHD1
TNFRSF12A	TNF Receptor Superfamily Member 12A	Protein Coding	48	GC16P003018	3.73203325271606	https://www.genecards.org/cgi-bin/carddisp.pl?gene=TNFRSF12A
NPR2	Natriuretic Peptide Receptor 2	Protein Coding	56	GC09P050010	3.73090672492981	https://www.genecards.org/cgi-bin/carddisp.pl?gene=NPR2
OLFM2	Olfactomedin 2	Protein Coding	46	GC19M009853	3.72806549072266	https://www.genecards.org/cgi-bin/carddisp.pl?gene=OLFM2
CCR3	C-C Motif Chemokine Receptor 3	Protein Coding	52	GC03P047816	3.72711229324341	https://www.genecards.org/cgi-bin/carddisp.pl?gene=CCR3
STC1	Stanniocalcin 1	Protein Coding	48	GC08M023841	3.72595453262329	https://www.genecards.org/cgi-bin/carddisp.pl?gene=STC1
TUBA1A	Tubulin Alpha 1a	Protein Coding	56	GC12M049184	3.72362637519836	https://www.genecards.org/cgi-bin/carddisp.pl?gene=TUBA1A
PRDX1	Peroxiredoxin 1	Protein Coding	56	GC01M045552	3.72351479530334	https://www.genecards.org/cgi-bin/carddisp.pl?gene=PRDX1
RPL36A-HNRNPH2	RPL36A-HNRNPH2 Readthrough	Protein Coding	19	GC0XP101390	3.72115087509155	https://www.genecards.org/cgi-bin/carddisp.pl?gene=RPL36A-HNRNPH2
CASP7	Caspase 7	Protein Coding	56	GC10P113679	3.71842193603516	https://www.genecards.org/cgi-bin/carddisp.pl?gene=CASP7
CD9	CD9 Molecule	Protein Coding	51	GC12P024781	3.71817684173584	https://www.genecards.org/cgi-bin/carddisp.pl?gene=CD9
PF4V1	Platelet Factor 4 Variant 1	Protein Coding	41	GC04P073853	3.71680068969727	https://www.genecards.org/cgi-bin/carddisp.pl?gene=PF4V1
MIR382	MicroRNA 382	RNA Gene	18	GC14P111402	3.71626543998718	https://www.genecards.org/cgi-bin/carddisp.pl?gene=MIR382
PCSK6	Proprotein Convertase Subtilisin/Kexin Type 6	Protein Coding	49	GC15M126589	3.71570539474487	https://www.genecards.org/cgi-bin/carddisp.pl?gene=PCSK6
ACKR3	Atypical Chemokine Receptor 3	Protein Coding	49	GC02P236537	3.71138119697571	https://www.genecards.org/cgi-bin/carddisp.pl?gene=ACKR3
ACVR1	Activin A Receptor Type 1	Protein Coding	59	GC02M157736	3.71056270599365	https://www.genecards.org/cgi-bin/carddisp.pl?gene=ACVR1
NKX2-1	NK2 Homeobox 1	Protein Coding	53	GC14M036516	3.70997953414917	https://www.genecards.org/cgi-bin/carddisp.pl?gene=NKX2-1
SRSF2	Serine And Arginine Rich Splicing Factor 2	Protein Coding	47	GC17M076734	3.70485734939575	https://www.genecards.org/cgi-bin/carddisp.pl?gene=SRSF2
TBXAS1	Thromboxane A Synthase 1	Protein Coding	56	GC07P139777	3.70363163948059	https://www.genecards.org/cgi-bin/carddisp.pl?gene=TBXAS1
EXOSC10	Exosome Component 10	Protein Coding	45	GC01M011067	3.70304393768311	https://www.genecards.org/cgi-bin/carddisp.pl?gene=EXOSC10
ATR	ATR Serine/Threonine Kinase	Protein Coding	60	GC03M142449	3.70252919197083	https://www.genecards.org/cgi-bin/carddisp.pl?gene=ATR
HDGF	Heparin Binding Growth Factor	Protein Coding	46	GC01M156972	3.69957113265991	https://www.genecards.org/cgi-bin/carddisp.pl?gene=HDGF
ITGAX	Integrin Subunit Alpha X	Protein Coding	53	GC16P043927	3.69807100296021	https://www.genecards.org/cgi-bin/carddisp.pl?gene=ITGAX
HDAC3	Histone Deacetylase 3	Protein Coding	56	GC05M141620	3.69336605072021	https://www.genecards.org/cgi-bin/carddisp.pl?gene=HDAC3
KCNJ11	Potassium Inwardly Rectifying Channel Subfamily J Member 11	Protein Coding	53	GC11M017697	3.68844985961914	https://www.genecards.org/cgi-bin/carddisp.pl?gene=KCNJ11
RNLS	Renalase, FAD Dependent Amine Oxidase	Protein Coding	45	GC10M088180	3.68700790405273	https://www.genecards.org/cgi-bin/carddisp.pl?gene=RNLS
A2M	Alpha-2-Macroglobulin	Protein Coding	52	GC12M009067	3.68692302703857	https://www.genecards.org/cgi-bin/carddisp.pl?gene=A2M
ACTR3	Actin Related Protein 3	Protein Coding	47	GC02P113889	3.6863055229187	https://www.genecards.org/cgi-bin/carddisp.pl?gene=ACTR3
HSP90B1	Heat Shock Protein 90 Beta Family Member 1	Protein Coding	53	GC12P103930	3.68594455718994	https://www.genecards.org/cgi-bin/carddisp.pl?gene=HSP90B1
SCUBE1	Signal Peptide, CUB Domain And EGF Like Domain Containing 1	Protein Coding	45	GC22M043197	3.68253540992737	https://www.genecards.org/cgi-bin/carddisp.pl?gene=SCUBE1
IL17RA	Interleukin 17 Receptor A	Protein Coding	53	GC22P046642	3.68220806121826	https://www.genecards.org/cgi-bin/carddisp.pl?gene=IL17RA
KEAP1	Kelch Like ECH Associated Protein 1	Protein Coding	56	GC19M010486	3.68082046508789	https://www.genecards.org/cgi-bin/carddisp.pl?gene=KEAP1
IL12RB1	Interleukin 12 Receptor Subunit Beta 1	Protein Coding	52	GC19M018058	3.67889976501465	https://www.genecards.org/cgi-bin/carddisp.pl?gene=IL12RB1
ERCC1	ERCC Excision Repair 1, Endonuclease Non-Catalytic Subunit	Protein Coding	52	GC19M073731	3.67859435081482	https://www.genecards.org/cgi-bin/carddisp.pl?gene=ERCC1
MTTP	Microsomal Triglyceride Transfer Protein	Protein Coding	51	GC04P099563	3.67819905281067	https://www.genecards.org/cgi-bin/carddisp.pl?gene=MTTP
TNFSF18	TNF Superfamily Member 18	Protein Coding	44	GC01M173009	3.67703914642334	https://www.genecards.org/cgi-bin/carddisp.pl?gene=TNFSF18
ENPP4	Ectonucleotide Pyrophosphatase/Phosphodiesterase 4	Protein Coding	40	GC06P046129	3.67367506027222	https://www.genecards.org/cgi-bin/carddisp.pl?gene=ENPP4
CXCL16	C-X-C Motif Chemokine Ligand 16	Protein Coding	46	GC17M004733	3.67354869842529	https://www.genecards.org/cgi-bin/carddisp.pl?gene=CXCL16
IFT172	Intraflagellar Transport 172	Protein Coding	47	GC02M028351	3.67322015762329	https://www.genecards.org/cgi-bin/carddisp.pl?gene=IFT172
H4C3	H4 Clustered Histone 3	Protein Coding	44	GC06P095888	3.67095756530762	https://www.genecards.org/cgi-bin/carddisp.pl?gene=H4C3
ALK	ALK Receptor Tyrosine Kinase	Protein Coding	59	GC02M029190	3.67070889472961	https://www.genecards.org/cgi-bin/carddisp.pl?gene=ALK
IVNS1ABP	Influenza Virus NS1A Binding Protein	Protein Coding	48	GC01M185307	3.66910910606384	https://www.genecards.org/cgi-bin/carddisp.pl?gene=IVNS1ABP
TRIM21	Tripartite Motif Containing 21	Protein Coding	50	GC11M004384	3.6678261756897	https://www.genecards.org/cgi-bin/carddisp.pl?gene=TRIM21
MAP2	Microtubule Associated Protein 2	Protein Coding	51	GC02P209424	3.66646242141724	https://www.genecards.org/cgi-bin/carddisp.pl?gene=MAP2
ADAMTSL2	ADAMTS Like 2	Protein Coding	49	GC09P134617	3.66621565818787	https://www.genecards.org/cgi-bin/carddisp.pl?gene=ADAMTSL2
PCGF2	Polycomb Group Ring Finger 2	Protein Coding	46	GC17M038733	3.66583299636841	https://www.genecards.org/cgi-bin/carddisp.pl?gene=PCGF2
HSD11B1	Hydroxysteroid 11-Beta Dehydrogenase 1	Protein Coding	58	GC01P209686	3.66417264938354	https://www.genecards.org/cgi-bin/carddisp.pl?gene=HSD11B1
CREB3L1	CAMP Responsive Element Binding Protein 3 Like 1	Protein Coding	49	GC11P046727	3.66265916824341	https://www.genecards.org/cgi-bin/carddisp.pl?gene=CREB3L1
PLEC	Plectin	Protein Coding	50	GC08M144335	3.66116666793823	https://www.genecards.org/cgi-bin/carddisp.pl?gene=PLEC
HAS2	Hyaluronan Synthase 2	Protein Coding	47	GC08M121594	3.66058444976807	https://www.genecards.org/cgi-bin/carddisp.pl?gene=HAS2
SPTBN1	Spectrin Beta, Non-Erythrocytic 1	Protein Coding	52	GC02P054456	3.65937376022339	https://www.genecards.org/cgi-bin/carddisp.pl?gene=SPTBN1
CCDC88A	Coiled-Coil Domain Containing 88A	Protein Coding	47	GC02M055287	3.65746545791626	https://www.genecards.org/cgi-bin/carddisp.pl?gene=CCDC88A
WNT2	Wnt Family Member 2	Protein Coding	50	GC07M117318	3.6563868522644	https://www.genecards.org/cgi-bin/carddisp.pl?gene=WNT2
MIR192	MicroRNA 192	RNA Gene	24	GC11M064891	3.65621256828308	https://www.genecards.org/cgi-bin/carddisp.pl?gene=MIR192
EFNB1	Ephrin B1	Protein Coding	52	GC0XP068828	3.65511131286621	https://www.genecards.org/cgi-bin/carddisp.pl?gene=EFNB1
TAFA5	TAFA Chemokine Like Family Member 5	Protein Coding	39	GC22P048516	3.65378260612488	https://www.genecards.org/cgi-bin/carddisp.pl?gene=TAFA5
RPGR	Retinitis Pigmentosa GTPase Regulator	Protein Coding	47	GC0XM038269	3.6532130241394	https://www.genecards.org/cgi-bin/carddisp.pl?gene=RPGR
MIR146B	MicroRNA 146b	RNA Gene	24	GC10P102436	3.6531069278717	https://www.genecards.org/cgi-bin/carddisp.pl?gene=MIR146B
PRKCSH	Protein Kinase C Substrate 80K-H	Protein Coding	51	GC19P011435	3.65138959884644	https://www.genecards.org/cgi-bin/carddisp.pl?gene=PRKCSH
SLC34A2	Solute Carrier Family 34 Member 2	Protein Coding	52	GC04P025657	3.65117144584656	https://www.genecards.org/cgi-bin/carddisp.pl?gene=SLC34A2
ID3	Inhibitor Of DNA Binding 3	Protein Coding	46	GC01M023557	3.6496434211731	https://www.genecards.org/cgi-bin/carddisp.pl?gene=ID3
MMACHC	Metabolism Of Cobalamin Associated C	Protein Coding	50	GC01P045500	3.64865326881409	https://www.genecards.org/cgi-bin/carddisp.pl?gene=MMACHC
KDM6A	Lysine Demethylase 6A	Protein Coding	55	GC0XP044873	3.64806199073792	https://www.genecards.org/cgi-bin/carddisp.pl?gene=KDM6A
IL32	Interleukin 32	Protein Coding	45	GC16P014513	3.64498448371887	https://www.genecards.org/cgi-bin/carddisp.pl?gene=IL32
ACSL4	Acyl-CoA Synthetase Long Chain Family Member 4	Protein Coding	52	GC0XM109624	3.64332985877991	https://www.genecards.org/cgi-bin/carddisp.pl?gene=ACSL4
IRS2	Insulin Receptor Substrate 2	Protein Coding	51	GC13M109752	3.64111137390137	https://www.genecards.org/cgi-bin/carddisp.pl?gene=IRS2
SCNN1A	Sodium Channel Epithelial 1 Subunit Alpha	Protein Coding	55	GC12M006346	3.63927793502808	https://www.genecards.org/cgi-bin/carddisp.pl?gene=SCNN1A
SIX6	SIX Homeobox 6	Protein Coding	48	GC14P060508	3.63872241973877	https://www.genecards.org/cgi-bin/carddisp.pl?gene=SIX6
CCL1	C-C Motif Chemokine Ligand 1	Protein Coding	45	GC17M053776	3.6384654045105	https://www.genecards.org/cgi-bin/carddisp.pl?gene=CCL1
PKN1	Protein Kinase N1	Protein Coding	56	GC19P014433	3.63840055465698	https://www.genecards.org/cgi-bin/carddisp.pl?gene=PKN1
IFNAR1	Interferon Alpha And Beta Receptor Subunit 1	Protein Coding	55	GC21P033324	3.63605356216431	https://www.genecards.org/cgi-bin/carddisp.pl?gene=IFNAR1
PAEP	Progestagen Associated Endometrial Protein	Protein Coding	47	GC09P135561	3.63539028167725	https://www.genecards.org/cgi-bin/carddisp.pl?gene=PAEP
MIR185	MicroRNA 185	RNA Gene	25	GC22P046756	3.63305807113647	https://www.genecards.org/cgi-bin/carddisp.pl?gene=MIR185
CDK6	Cyclin Dependent Kinase 6	Protein Coding	59	GC07M092604	3.63246536254883	https://www.genecards.org/cgi-bin/carddisp.pl?gene=CDK6
SON	SON DNA And RNA Binding Protein	Protein Coding	47	GC21P033542	3.63218760490417	https://www.genecards.org/cgi-bin/carddisp.pl?gene=SON
IGF2BP3	Insulin Like Growth Factor 2 MRNA Binding Protein 3	Protein Coding	48	GC07M023386	3.63057613372803	https://www.genecards.org/cgi-bin/carddisp.pl?gene=IGF2BP3
TNFRSF10B	TNF Receptor Superfamily Member 10b	Protein Coding	57	GC08M023020	3.63055181503296	https://www.genecards.org/cgi-bin/carddisp.pl?gene=TNFRSF10B
EXTL3	Exostosin Like Glycosyltransferase 3	Protein Coding	51	GC08P028651	3.63004326820374	https://www.genecards.org/cgi-bin/carddisp.pl?gene=EXTL3
CHRM3	Cholinergic Receptor Muscarinic 3	Protein Coding	55	GC01P239386	3.6296558380127	https://www.genecards.org/cgi-bin/carddisp.pl?gene=CHRM3
LGMN	Legumain	Protein Coding	49	GC14M092703	3.62692332267761	https://www.genecards.org/cgi-bin/carddisp.pl?gene=LGMN
CNR2	Cannabinoid Receptor 2	Protein Coding	51	GC01M023870	3.62535667419434	https://www.genecards.org/cgi-bin/carddisp.pl?gene=CNR2
JUNB	JunB Proto-Oncogene, AP-1 Transcription Factor Subunit	Protein Coding	48	GC19P012791	3.62519502639771	https://www.genecards.org/cgi-bin/carddisp.pl?gene=JUNB
TAT	Tyrosine Aminotransferase	Protein Coding	52	GC16M071565	3.62079906463623	https://www.genecards.org/cgi-bin/carddisp.pl?gene=TAT
HOTAIR	HOX Transcript Antisense RNA	RNA Gene	27	GC12M053962	3.61997747421265	https://www.genecards.org/cgi-bin/carddisp.pl?gene=HOTAIR
TJP2	Tight Junction Protein 2	Protein Coding	51	GC09P069121	3.61747241020203	https://www.genecards.org/cgi-bin/carddisp.pl?gene=TJP2
CAVIN1	Caveolae Associated Protein 1	Protein Coding	48	GC17M054246	3.61723184585571	https://www.genecards.org/cgi-bin/carddisp.pl?gene=CAVIN1
STMN1	Stathmin 1	Protein Coding	51	GC01M025884	3.61716747283936	https://www.genecards.org/cgi-bin/carddisp.pl?gene=STMN1
ITM2B	Integral Membrane Protein 2B	Protein Coding	51	GC13P048233	3.61682224273682	https://www.genecards.org/cgi-bin/carddisp.pl?gene=ITM2B
MACROH2A1	MacroH2A.1 Histone	Protein Coding	49	GC05M135334	3.61474633216858	https://www.genecards.org/cgi-bin/carddisp.pl?gene=MACROH2A1
BIRC2	Baculoviral IAP Repeat Containing 2	Protein Coding	53	GC11P102347	3.61456894874573	https://www.genecards.org/cgi-bin/carddisp.pl?gene=BIRC2
RHOB	Ras Homolog Family Member B	Protein Coding	51	GC02P020447	3.61321687698364	https://www.genecards.org/cgi-bin/carddisp.pl?gene=RHOB
CASZ1	Castor Zinc Finger 1	Protein Coding	46	GC01M010642	3.60776710510254	https://www.genecards.org/cgi-bin/carddisp.pl?gene=CASZ1
MMP19	Matrix Metallopeptidase 19	Protein Coding	55	GC12M055835	3.60570764541626	https://www.genecards.org/cgi-bin/carddisp.pl?gene=MMP19
ATG4C	Autophagy Related 4C Cysteine Peptidase	Protein Coding	48	GC01P062784	3.60133218765259	https://www.genecards.org/cgi-bin/carddisp.pl?gene=ATG4C
ID2	Inhibitor Of DNA Binding 2	Protein Coding	50	GC02P008678	3.60111427307129	https://www.genecards.org/cgi-bin/carddisp.pl?gene=ID2
P2RX1	Purinergic Receptor P2X 1	Protein Coding	50	GC17M003896	3.6008780002594	https://www.genecards.org/cgi-bin/carddisp.pl?gene=P2RX1
G6PD	Glucose-6-Phosphate Dehydrogenase	Protein Coding	57	GC0XM154568	3.60054802894592	https://www.genecards.org/cgi-bin/carddisp.pl?gene=G6PD
DPF2	Double PHD Fingers 2	Protein Coding	50	GC11P071404	3.59872674942017	https://www.genecards.org/cgi-bin/carddisp.pl?gene=DPF2
STAT5B	Signal Transducer And Activator Of Transcription 5B	Protein Coding	56	GC17M042199	3.59760642051697	https://www.genecards.org/cgi-bin/carddisp.pl?gene=STAT5B
EIF2S1	Eukaryotic Translation Initiation Factor 2 Subunit Alpha	Protein Coding	50	GC14P067359	3.59675765037537	https://www.genecards.org/cgi-bin/carddisp.pl?gene=EIF2S1
FGF8	Fibroblast Growth Factor 8	Protein Coding	54	GC10M101770	3.59636282920837	https://www.genecards.org/cgi-bin/carddisp.pl?gene=FGF8
PTTG1	PTTG1 Regulator Of Sister Chromatid Separation, Securin	Protein Coding	47	GC05P160422	3.59502053260803	https://www.genecards.org/cgi-bin/carddisp.pl?gene=PTTG1
SREBF2	Sterol Regulatory Element Binding Transcription Factor 2	Protein Coding	50	GC22P041833	3.59493613243103	https://www.genecards.org/cgi-bin/carddisp.pl?gene=SREBF2
FBLN2	Fibulin 2	Protein Coding	50	GC03P014065	3.59418869018555	https://www.genecards.org/cgi-bin/carddisp.pl?gene=FBLN2
LIPA	Lipase A, Lysosomal Acid Type	Protein Coding	55	GC10M089213	3.59211230278015	https://www.genecards.org/cgi-bin/carddisp.pl?gene=LIPA
BLVRB	Biliverdin Reductase B	Protein Coding	46	GC19M040447	3.59130883216858	https://www.genecards.org/cgi-bin/carddisp.pl?gene=BLVRB
FASN	Fatty Acid Synthase	Protein Coding	55	GC17M082078	3.59127521514893	https://www.genecards.org/cgi-bin/carddisp.pl?gene=FASN
TSPO	Translocator Protein	Protein Coding	51	GC22P043151	3.58418226242065	https://www.genecards.org/cgi-bin/carddisp.pl?gene=TSPO
CYP2C8	Cytochrome P450 Family 2 Subfamily C Member 8	Protein Coding	52	GC10M095038	3.58377075195313	https://www.genecards.org/cgi-bin/carddisp.pl?gene=CYP2C8
CYSLTR1	Cysteinyl Leukotriene Receptor 1	Protein Coding	50	GC0XM078271	3.58361649513245	https://www.genecards.org/cgi-bin/carddisp.pl?gene=CYSLTR1
SDC3	Syndecan 3	Protein Coding	50	GC01M030869	3.58361458778381	https://www.genecards.org/cgi-bin/carddisp.pl?gene=SDC3
ZBTB33	Zinc Finger And BTB Domain Containing 33	Protein Coding	44	GC0XP120250	3.58262491226196	https://www.genecards.org/cgi-bin/carddisp.pl?gene=ZBTB33
HSPB6	Heat Shock Protein Family B (Small) Member 6	Protein Coding	43	GC19M073531	3.58240365982056	https://www.genecards.org/cgi-bin/carddisp.pl?gene=HSPB6
NTS	Neurotensin	Protein Coding	48	GC12P085876	3.57939076423645	https://www.genecards.org/cgi-bin/carddisp.pl?gene=NTS
IL23R	Interleukin 23 Receptor	Protein Coding	52	GC01P067138	3.57876873016357	https://www.genecards.org/cgi-bin/carddisp.pl?gene=IL23R
LYN	LYN Proto-Oncogene, Src Family Tyrosine Kinase	Protein Coding	55	GC08P055879	3.5787034034729	https://www.genecards.org/cgi-bin/carddisp.pl?gene=LYN
DHX38	DEAH-Box Helicase 38	Protein Coding	51	GC16P072593	3.57708978652954	https://www.genecards.org/cgi-bin/carddisp.pl?gene=DHX38
TTF2	Transcription Termination Factor 2	Protein Coding	46	GC01P117060	3.57641983032227	https://www.genecards.org/cgi-bin/carddisp.pl?gene=TTF2
APC	APC Regulator Of WNT Signaling Pathway	Protein Coding	56	GC05P112707	3.57136392593384	https://www.genecards.org/cgi-bin/carddisp.pl?gene=APC
ANGPTL1	Angiopoietin Like 1	Protein Coding	46	GC01M178849	3.57070016860962	https://www.genecards.org/cgi-bin/carddisp.pl?gene=ANGPTL1
EPHA4	EPH Receptor A4	Protein Coding	57	GC02M221418	3.57029247283936	https://www.genecards.org/cgi-bin/carddisp.pl?gene=EPHA4
ATXN7	Ataxin 7	Protein Coding	48	GC03P063864	3.5690393447876	https://www.genecards.org/cgi-bin/carddisp.pl?gene=ATXN7
CCND2	Cyclin D2	Protein Coding	55	GC12P024766	3.56902766227722	https://www.genecards.org/cgi-bin/carddisp.pl?gene=CCND2
UCHL1	Ubiquitin C-Terminal Hydrolase L1	Protein Coding	59	GC04P041256	3.56854796409607	https://www.genecards.org/cgi-bin/carddisp.pl?gene=UCHL1
GLI2	GLI Family Zinc Finger 2	Protein Coding	56	GC02P120735	3.56833982467651	https://www.genecards.org/cgi-bin/carddisp.pl?gene=GLI2
CHST2	Carbohydrate Sulfotransferase 2	Protein Coding	46	GC03P143119	3.56670165061951	https://www.genecards.org/cgi-bin/carddisp.pl?gene=CHST2
NDRG1	N-Myc Downstream Regulated 1	Protein Coding	52	GC08M133237	3.56602263450623	https://www.genecards.org/cgi-bin/carddisp.pl?gene=NDRG1
KRT14	Keratin 14	Protein Coding	53	GC17M041582	3.56512355804443	https://www.genecards.org/cgi-bin/carddisp.pl?gene=KRT14
PRPF31	Pre-MRNA Processing Factor 31	Protein Coding	50	GC19P076822	3.56498551368713	https://www.genecards.org/cgi-bin/carddisp.pl?gene=PRPF31
ZFP36	ZFP36 Ring Finger Protein	Protein Coding	44	GC19P039406	3.56261157989502	https://www.genecards.org/cgi-bin/carddisp.pl?gene=ZFP36
TCF4	Transcription Factor 4	Protein Coding	54	GC18M055222	3.56203603744507	https://www.genecards.org/cgi-bin/carddisp.pl?gene=TCF4
AGRN	Agrin	Protein Coding	52	GC01P001020	3.5617880821228	https://www.genecards.org/cgi-bin/carddisp.pl?gene=AGRN
CD74	CD74 Molecule	Protein Coding	51	GC05M150378	3.5576000213623	https://www.genecards.org/cgi-bin/carddisp.pl?gene=CD74
FPR1	Formyl Peptide Receptor 1	Protein Coding	54	GC19M051745	3.55577659606934	https://www.genecards.org/cgi-bin/carddisp.pl?gene=FPR1
MYL12B	Myosin Light Chain 12B	Protein Coding	42	GC18P003261	3.5535101890564	https://www.genecards.org/cgi-bin/carddisp.pl?gene=MYL12B
CD28	CD28 Molecule	Protein Coding	55	GC02P203706	3.55260753631592	https://www.genecards.org/cgi-bin/carddisp.pl?gene=CD28
PROK2	Prokineticin 2	Protein Coding	50	GC03M071771	3.54917931556702	https://www.genecards.org/cgi-bin/carddisp.pl?gene=PROK2
CLCN3	Chloride Voltage-Gated Channel 3	Protein Coding	51	GC04P169612	3.54780054092407	https://www.genecards.org/cgi-bin/carddisp.pl?gene=CLCN3
ATP1A2	ATPase Na+/K+ Transporting Subunit Alpha 2	Protein Coding	55	GC01P160115	3.54475784301758	https://www.genecards.org/cgi-bin/carddisp.pl?gene=ATP1A2
MYOD1	Myogenic Differentiation 1	Protein Coding	53	GC11P017741	3.54473090171814	https://www.genecards.org/cgi-bin/carddisp.pl?gene=MYOD1
GATAD2A	GATA Zinc Finger Domain Containing 2A	Protein Coding	43	GC19P075782	3.54351997375488	https://www.genecards.org/cgi-bin/carddisp.pl?gene=GATAD2A
FGR	FGR Proto-Oncogene, Src Family Tyrosine Kinase	Protein Coding	53	GC01M028328	3.5404577255249	https://www.genecards.org/cgi-bin/carddisp.pl?gene=FGR
TMBIM1	Transmembrane BAX Inhibitor Motif Containing 1	Protein Coding	43	GC02M218274	3.53964018821716	https://www.genecards.org/cgi-bin/carddisp.pl?gene=TMBIM1
ACTR2	Actin Related Protein 2	Protein Coding	50	GC02P065227	3.5376763343811	https://www.genecards.org/cgi-bin/carddisp.pl?gene=ACTR2
SETD1A	SET Domain Containing 1A, Histone Lysine Methyltransferase	Protein Coding	49	GC16P043893	3.53690099716187	https://www.genecards.org/cgi-bin/carddisp.pl?gene=SETD1A
ADAM9	ADAM Metallopeptidase Domain 9	Protein Coding	55	GC08P038996	3.53641414642334	https://www.genecards.org/cgi-bin/carddisp.pl?gene=ADAM9
TARDBP	TAR DNA Binding Protein	Protein Coding	53	GC01P011013	3.53637862205505	https://www.genecards.org/cgi-bin/carddisp.pl?gene=TARDBP
WDR5	WD Repeat Domain 5	Protein Coding	52	GC09P134135	3.5352463722229	https://www.genecards.org/cgi-bin/carddisp.pl?gene=WDR5
EGLN3	Egl-9 Family Hypoxia Inducible Factor 3	Protein Coding	53	GC14M033924	3.53399801254272	https://www.genecards.org/cgi-bin/carddisp.pl?gene=EGLN3
SLC29A1	Solute Carrier Family 29 Member 1 (Augustine Blood Group)	Protein Coding	55	GC06P044219	3.53364729881287	https://www.genecards.org/cgi-bin/carddisp.pl?gene=SLC29A1
IDO1	Indoleamine 2,3-Dioxygenase 1	Protein Coding	53	GC08P039891	3.5302152633667	https://www.genecards.org/cgi-bin/carddisp.pl?gene=IDO1
NISCH	Nischarin	Protein Coding	50	GC03P052455	3.53010129928589	https://www.genecards.org/cgi-bin/carddisp.pl?gene=NISCH
DKK3	Dickkopf WNT Signaling Pathway Inhibitor 3	Protein Coding	48	GC11M011962	3.52987742424011	https://www.genecards.org/cgi-bin/carddisp.pl?gene=DKK3
UBA1	Ubiquitin Like Modifier Activating Enzyme 1	Protein Coding	56	GC0XP047190	3.52910733222961	https://www.genecards.org/cgi-bin/carddisp.pl?gene=UBA1
HYDIN	HYDIN Axonemal Central Pair Apparatus Protein	Protein Coding	44	GC16M071223	3.5265212059021	https://www.genecards.org/cgi-bin/carddisp.pl?gene=HYDIN
KDM5C	Lysine Demethylase 5C	Protein Coding	53	GC0XM053176	3.52556657791138	https://www.genecards.org/cgi-bin/carddisp.pl?gene=KDM5C
FDPS	Farnesyl Diphosphate Synthase	Protein Coding	52	GC01P155308	3.52499198913574	https://www.genecards.org/cgi-bin/carddisp.pl?gene=FDPS
FGF4	Fibroblast Growth Factor 4	Protein Coding	50	GC11M102741	3.52455759048462	https://www.genecards.org/cgi-bin/carddisp.pl?gene=FGF4
NEDD4	NEDD4 E3 Ubiquitin Protein Ligase	Protein Coding	54	GC15M055826	3.52325296401978	https://www.genecards.org/cgi-bin/carddisp.pl?gene=NEDD4
CCN3	Cellular Communication Network Factor 3	Protein Coding	47	GC08P119416	3.51978135108948	https://www.genecards.org/cgi-bin/carddisp.pl?gene=CCN3
SRSF1	Serine And Arginine Rich Splicing Factor 1	Protein Coding	48	GC17M058000	3.51953649520874	https://www.genecards.org/cgi-bin/carddisp.pl?gene=SRSF1
AP1B1	Adaptor Related Protein Complex 1 Subunit Beta 1	Protein Coding	51	GC22M029327	3.51950812339783	https://www.genecards.org/cgi-bin/carddisp.pl?gene=AP1B1
PTGDR	Prostaglandin D2 Receptor	Protein Coding	53	GC14P052267	3.51871538162231	https://www.genecards.org/cgi-bin/carddisp.pl?gene=PTGDR
BANF1	BAF Nuclear Assembly Factor 1	Protein Coding	49	GC11P066002	3.5182991027832	https://www.genecards.org/cgi-bin/carddisp.pl?gene=BANF1
ZYX	Zyxin	Protein Coding	52	GC07P143381	3.51809692382813	https://www.genecards.org/cgi-bin/carddisp.pl?gene=ZYX
KDM1A	Lysine Demethylase 1A	Protein Coding	56	GC01P023019	3.5162672996521	https://www.genecards.org/cgi-bin/carddisp.pl?gene=KDM1A
TIAM1	TIAM Rac1 Associated GEF 1	Protein Coding	52	GC21M031118	3.51551175117493	https://www.genecards.org/cgi-bin/carddisp.pl?gene=TIAM1
IL37	Interleukin 37	Protein Coding	46	GC02P124512	3.51504158973694	https://www.genecards.org/cgi-bin/carddisp.pl?gene=IL37
RASIP1	Ras Interacting Protein 1	Protein Coding	42	GC19M048720	3.51502180099487	https://www.genecards.org/cgi-bin/carddisp.pl?gene=RASIP1
EFNB3	Ephrin B3	Protein Coding	48	GC17P012070	3.51420307159424	https://www.genecards.org/cgi-bin/carddisp.pl?gene=EFNB3
CTSA	Cathepsin A	Protein Coding	53	GC20P045890	3.51350474357605	https://www.genecards.org/cgi-bin/carddisp.pl?gene=CTSA
BRD3	Bromodomain Containing 3	Protein Coding	48	GC09M134030	3.51326894760132	https://www.genecards.org/cgi-bin/carddisp.pl?gene=BRD3
HMGA1	High Mobility Group AT-Hook 1	Protein Coding	53	GC06P096200	3.50870513916016	https://www.genecards.org/cgi-bin/carddisp.pl?gene=HMGA1
HNF1A	HNF1 Homeobox A	Protein Coding	53	GC12P120978	3.50602436065674	https://www.genecards.org/cgi-bin/carddisp.pl?gene=HNF1A
SLCO2A1	Solute Carrier Organic Anion Transporter Family Member 2A1	Protein Coding	51	GC03M133932	3.50543022155762	https://www.genecards.org/cgi-bin/carddisp.pl?gene=SLCO2A1
A4GALT	Alpha 1,4-Galactosyltransferase (P Blood Group)	Protein Coding	49	GC22M042692	3.50498485565186	https://www.genecards.org/cgi-bin/carddisp.pl?gene=A4GALT
MSL3	MSL Complex Subunit 3	Protein Coding	45	GC0XP011758	3.50422072410583	https://www.genecards.org/cgi-bin/carddisp.pl?gene=MSL3
PTGDS	Prostaglandin D2 Synthase	Protein Coding	52	GC09P137222	3.50409054756165	https://www.genecards.org/cgi-bin/carddisp.pl?gene=PTGDS
SHB	SH2 Domain Containing Adaptor Protein B	Protein Coding	46	GC09M040814	3.50405716896057	https://www.genecards.org/cgi-bin/carddisp.pl?gene=SHB
IL23A	Interleukin 23 Subunit Alpha	Protein Coding	46	GC12P057691	3.50291514396667	https://www.genecards.org/cgi-bin/carddisp.pl?gene=IL23A
DOCK2	Dedicator Of Cytokinesis 2	Protein Coding	51	GC05P169637	3.50277376174927	https://www.genecards.org/cgi-bin/carddisp.pl?gene=DOCK2
PTGER3	Prostaglandin E Receptor 3	Protein Coding	53	GC01M070852	3.50252389907837	https://www.genecards.org/cgi-bin/carddisp.pl?gene=PTGER3
SLC39A13	Solute Carrier Family 39 Member 13	Protein Coding	49	GC11P047407	3.50016903877258	https://www.genecards.org/cgi-bin/carddisp.pl?gene=SLC39A13
IL1R2	Interleukin 1 Receptor Type 2	Protein Coding	53	GC02P101991	3.49896383285522	https://www.genecards.org/cgi-bin/carddisp.pl?gene=IL1R2
CSTB	Cystatin B	Protein Coding	53	GC21M043772	3.49723172187805	https://www.genecards.org/cgi-bin/carddisp.pl?gene=CSTB
SERPIND1	Serpin Family D Member 1	Protein Coding	53	GC22P046813	3.49182963371277	https://www.genecards.org/cgi-bin/carddisp.pl?gene=SERPIND1
ABI1	Abl Interactor 1	Protein Coding	50	GC10M026746	3.49172925949097	https://www.genecards.org/cgi-bin/carddisp.pl?gene=ABI1
ZRANB3	Zinc Finger RANBP2-Type Containing 3	Protein Coding	42	GC02M135136	3.49132013320923	https://www.genecards.org/cgi-bin/carddisp.pl?gene=ZRANB3
HNRNPK	Heterogeneous Nuclear Ribonucleoprotein K	Protein Coding	52	GC09M099988	3.49071741104126	https://www.genecards.org/cgi-bin/carddisp.pl?gene=HNRNPK
PRPF19	Pre-MRNA Processing Factor 19	Protein Coding	44	GC11M060890	3.48928785324097	https://www.genecards.org/cgi-bin/carddisp.pl?gene=PRPF19
DGCR8	DGCR8 Microprocessor Complex Subunit	Protein Coding	48	GC22P020080	3.48895215988159	https://www.genecards.org/cgi-bin/carddisp.pl?gene=DGCR8
ESRRB	Estrogen Related Receptor Beta	Protein Coding	54	GC14P076310	3.48877668380737	https://www.genecards.org/cgi-bin/carddisp.pl?gene=ESRRB
VSX2	Visual System Homeobox 2	Protein Coding	46	GC14P074239	3.48797798156738	https://www.genecards.org/cgi-bin/carddisp.pl?gene=VSX2
SNX1	Sorting Nexin 1	Protein Coding	46	GC15P064094	3.48775100708008	https://www.genecards.org/cgi-bin/carddisp.pl?gene=SNX1
FER	FER Tyrosine Kinase	Protein Coding	52	GC05P108747	3.48561453819275	https://www.genecards.org/cgi-bin/carddisp.pl?gene=FER
LMX1B	LIM Homeobox Transcription Factor 1 Beta	Protein Coding	51	GC09P126614	3.48359680175781	https://www.genecards.org/cgi-bin/carddisp.pl?gene=LMX1B
TUBB1	Tubulin Beta 1 Class VI	Protein Coding	53	GC20P059020	3.48318433761597	https://www.genecards.org/cgi-bin/carddisp.pl?gene=TUBB1
PIM1	Pim-1 Proto-Oncogene, Serine/Threonine Kinase	Protein Coding	56	GC06P096245	3.48058342933655	https://www.genecards.org/cgi-bin/carddisp.pl?gene=PIM1
CCL7	C-C Motif Chemokine Ligand 7	Protein Coding	50	GC17P034270	3.4791407585144	https://www.genecards.org/cgi-bin/carddisp.pl?gene=CCL7
FRG1	FSHD Region Gene 1	Protein Coding	48	GC04P189940	3.47893667221069	https://www.genecards.org/cgi-bin/carddisp.pl?gene=FRG1
RALA	RAS Like Proto-Oncogene A	Protein Coding	52	GC07P039622	3.47716498374939	https://www.genecards.org/cgi-bin/carddisp.pl?gene=RALA
PCDHGB7	Protocadherin Gamma Subfamily B, 7	Protein Coding	42	GC05P147246	3.47663450241089	https://www.genecards.org/cgi-bin/carddisp.pl?gene=PCDHGB7
CDC5L	Cell Division Cycle 5 Like	Protein Coding	47	GC06P044387	3.47451639175415	https://www.genecards.org/cgi-bin/carddisp.pl?gene=CDC5L
HNF4A	Hepatocyte Nuclear Factor 4 Alpha	Protein Coding	56	GC20P044355	3.47282838821411	https://www.genecards.org/cgi-bin/carddisp.pl?gene=HNF4A
RANBP2	RAN Binding Protein 2	Protein Coding	52	GC02P108719	3.47176051139832	https://www.genecards.org/cgi-bin/carddisp.pl?gene=RANBP2
GLRX	Glutaredoxin	Protein Coding	50	GC05M095752	3.46908450126648	https://www.genecards.org/cgi-bin/carddisp.pl?gene=GLRX
ATP1A1	ATPase Na+/K+ Transporting Subunit Alpha 1	Protein Coding	57	GC01P116372	3.46897196769714	https://www.genecards.org/cgi-bin/carddisp.pl?gene=ATP1A1
TP73	Tumor Protein P73	Protein Coding	52	GC01P003652	3.46538472175598	https://www.genecards.org/cgi-bin/carddisp.pl?gene=TP73
RSPO3	R-Spondin 3	Protein Coding	45	GC06P127118	3.46052980422974	https://www.genecards.org/cgi-bin/carddisp.pl?gene=RSPO3
MN1	MN1 Proto-Oncogene, Transcriptional Regulator	Protein Coding	48	GC22M027748	3.45856833457947	https://www.genecards.org/cgi-bin/carddisp.pl?gene=MN1
CLOCK	Clock Circadian Regulator	Protein Coding	51	GC04M055427	3.45848751068115	https://www.genecards.org/cgi-bin/carddisp.pl?gene=CLOCK
GJA8	Gap Junction Protein Alpha 8	Protein Coding	51	GC01P147902	3.45830082893372	https://www.genecards.org/cgi-bin/carddisp.pl?gene=GJA8
DNMT3A	DNA Methyltransferase 3 Alpha	Protein Coding	57	GC02M025228	3.45612621307373	https://www.genecards.org/cgi-bin/carddisp.pl?gene=DNMT3A
SEC63	SEC63 Homolog, Protein Translocation Regulator	Protein Coding	50	GC06M107867	3.45330667495728	https://www.genecards.org/cgi-bin/carddisp.pl?gene=SEC63
PVT1	Pvt1 Oncogene	RNA Gene	28	GC08P127897	3.45266318321228	https://www.genecards.org/cgi-bin/carddisp.pl?gene=PVT1
HIRA	Histone Cell Cycle Regulator	Protein Coding	50	GC22M019330	3.45146369934082	https://www.genecards.org/cgi-bin/carddisp.pl?gene=HIRA
MYO7A	Myosin VIIA	Protein Coding	50	GC11P077128	3.44974160194397	https://www.genecards.org/cgi-bin/carddisp.pl?gene=MYO7A
PRR12	Proline Rich 12	Protein Coding	39	GC19P049591	3.44850707054138	https://www.genecards.org/cgi-bin/carddisp.pl?gene=PRR12
RAD50	RAD50 Double Strand Break Repair Protein	Protein Coding	56	GC05P132556	3.44623708724976	https://www.genecards.org/cgi-bin/carddisp.pl?gene=RAD50
GNRH1	Gonadotropin Releasing Hormone 1	Protein Coding	47	GC08M025419	3.44444441795349	https://www.genecards.org/cgi-bin/carddisp.pl?gene=GNRH1
RSPO2	R-Spondin 2	Protein Coding	50	GC08M107899	3.4434609413147	https://www.genecards.org/cgi-bin/carddisp.pl?gene=RSPO2
TFRC	Transferrin Receptor	Protein Coding	58	GC03M196090	3.44315028190613	https://www.genecards.org/cgi-bin/carddisp.pl?gene=TFRC
SKI	SKI Proto-Oncogene	Protein Coding	52	GC01P004710	3.4409396648407	https://www.genecards.org/cgi-bin/carddisp.pl?gene=SKI
ORAI1	ORAI Calcium Release-Activated Calcium Modulator 1	Protein Coding	52	GC12P127394	3.43787121772766	https://www.genecards.org/cgi-bin/carddisp.pl?gene=ORAI1
ZNHIT1	Zinc Finger HIT-Type Containing 1	Protein Coding	42	GC07P101218	3.43059229850769	https://www.genecards.org/cgi-bin/carddisp.pl?gene=ZNHIT1
ADAMTS20	ADAM Metallopeptidase With Thrombospondin Type 1 Motif 20	Protein Coding	43	GC12M043353	3.42867136001587	https://www.genecards.org/cgi-bin/carddisp.pl?gene=ADAMTS20
FNDC5	Fibronectin Type III Domain Containing 5	Protein Coding	42	GC01M033283	3.42688775062561	https://www.genecards.org/cgi-bin/carddisp.pl?gene=FNDC5
YBX1	Y-Box Binding Protein 1	Protein Coding	46	GC01P042682	3.42386913299561	https://www.genecards.org/cgi-bin/carddisp.pl?gene=YBX1
MT3	Metallothionein 3	Protein Coding	45	GC16P056589	3.42373251914978	https://www.genecards.org/cgi-bin/carddisp.pl?gene=MT3
CSPG4	Chondroitin Sulfate Proteoglycan 4	Protein Coding	53	GC15M075674	3.42345905303955	https://www.genecards.org/cgi-bin/carddisp.pl?gene=CSPG4
MIR144	MicroRNA 144	RNA Gene	21	GC17M053603	3.42136216163635	https://www.genecards.org/cgi-bin/carddisp.pl?gene=MIR144
CLCN6	Chloride Voltage-Gated Channel 6	Protein Coding	50	GC01P011806	3.42124128341675	https://www.genecards.org/cgi-bin/carddisp.pl?gene=CLCN6
GDF5	Growth Differentiation Factor 5	Protein Coding	52	GC20M035433	3.42044734954834	https://www.genecards.org/cgi-bin/carddisp.pl?gene=GDF5
DDX17	DEAD-Box Helicase 17	Protein Coding	48	GC22M038483	3.41881704330444	https://www.genecards.org/cgi-bin/carddisp.pl?gene=DDX17
CYP7A1	Cytochrome P450 Family 7 Subfamily A Member 1	Protein Coding	49	GC08M058476	3.41760540008545	https://www.genecards.org/cgi-bin/carddisp.pl?gene=CYP7A1
MIR675	MicroRNA 675	RNA Gene	22	GC11M004916	3.41697239875793	https://www.genecards.org/cgi-bin/carddisp.pl?gene=MIR675
CD80	CD80 Molecule	Protein Coding	51	GC03M119524	3.41646718978882	https://www.genecards.org/cgi-bin/carddisp.pl?gene=CD80
PLIN2	Perilipin 2	Protein Coding	48	GC09M019197	3.41474294662476	https://www.genecards.org/cgi-bin/carddisp.pl?gene=PLIN2
ROBO1	Roundabout Guidance Receptor 1	Protein Coding	51	GC03M078597	3.4145245552063	https://www.genecards.org/cgi-bin/carddisp.pl?gene=ROBO1
H3-3A	H3.3 Histone A	Protein Coding	48	GC01P226062	3.41378402709961	https://www.genecards.org/cgi-bin/carddisp.pl?gene=H3-3A
ADAMTS4	ADAM Metallopeptidase With Thrombospondin Type 1 Motif 4	Protein Coding	51	GC01M161184	3.4133472442627	https://www.genecards.org/cgi-bin/carddisp.pl?gene=ADAMTS4
HNRNPL	Heterogeneous Nuclear Ribonucleoprotein L	Protein Coding	47	GC19M038836	3.41054439544678	https://www.genecards.org/cgi-bin/carddisp.pl?gene=HNRNPL
COL6A2	Collagen Type VI Alpha 2 Chain	Protein Coding	52	GC21P046098	3.40788197517395	https://www.genecards.org/cgi-bin/carddisp.pl?gene=COL6A2
MIR130A	MicroRNA 130a	RNA Gene	24	GC11P057641	3.40771675109863	https://www.genecards.org/cgi-bin/carddisp.pl?gene=MIR130A
F11	Coagulation Factor XI	Protein Coding	54	GC04P186265	3.40697884559631	https://www.genecards.org/cgi-bin/carddisp.pl?gene=F11
ARSA	Arylsulfatase A	Protein Coding	54	GC22M050622	3.40649056434631	https://www.genecards.org/cgi-bin/carddisp.pl?gene=ARSA
MAP4K2	Mitogen-Activated Protein Kinase Kinase Kinase Kinase 2	Protein Coding	53	GC11M102489	3.40613222122192	https://www.genecards.org/cgi-bin/carddisp.pl?gene=MAP4K2
MIRLET7G	MicroRNA Let-7g	RNA Gene	22	GC03M052268	3.40594053268433	https://www.genecards.org/cgi-bin/carddisp.pl?gene=MIRLET7G
PPP1R14A	Protein Phosphatase 1 Regulatory Inhibitor Subunit 14A	Protein Coding	46	GC19M038251	3.40297245979309	https://www.genecards.org/cgi-bin/carddisp.pl?gene=PPP1R14A
TNFRSF8	TNF Receptor Superfamily Member 8	Protein Coding	50	GC01P012063	3.40123796463013	https://www.genecards.org/cgi-bin/carddisp.pl?gene=TNFRSF8
IL17F	Interleukin 17F	Protein Coding	50	GC06M075270	3.39896965026855	https://www.genecards.org/cgi-bin/carddisp.pl?gene=IL17F
DUSP19	Dual Specificity Phosphatase 19	Protein Coding	44	GC02P183078	3.39712858200073	https://www.genecards.org/cgi-bin/carddisp.pl?gene=DUSP19
BECN1	Beclin 1	Protein Coding	52	GC17M042810	3.39711880683899	https://www.genecards.org/cgi-bin/carddisp.pl?gene=BECN1
NTAN1	N-Terminal Asparagine Amidase	Protein Coding	44	GC16M015037	3.39613914489746	https://www.genecards.org/cgi-bin/carddisp.pl?gene=NTAN1
ERBB4	Erb-B2 Receptor Tyrosine Kinase 4	Protein Coding	61	GC02M211375	3.39537763595581	https://www.genecards.org/cgi-bin/carddisp.pl?gene=ERBB4
IL4R	Interleukin 4 Receptor	Protein Coding	55	GC16P043586	3.39496088027954	https://www.genecards.org/cgi-bin/carddisp.pl?gene=IL4R
PGK1	Phosphoglycerate Kinase 1	Protein Coding	56	GC0XP078039	3.39478969573975	https://www.genecards.org/cgi-bin/carddisp.pl?gene=PGK1
PLCB4	Phospholipase C Beta 4	Protein Coding	52	GC20P009024	3.39381718635559	https://www.genecards.org/cgi-bin/carddisp.pl?gene=PLCB4
FPR2	Formyl Peptide Receptor 2	Protein Coding	53	GC19P051752	3.39120578765869	https://www.genecards.org/cgi-bin/carddisp.pl?gene=FPR2
TRPC4	Transient Receptor Potential Cation Channel Subfamily C Member 4	Protein Coding	50	GC13M037781	3.38789391517639	https://www.genecards.org/cgi-bin/carddisp.pl?gene=TRPC4
CREG1	Cellular Repressor Of E1A Stimulated Genes 1	Protein Coding	46	GC01M167498	3.38685345649719	https://www.genecards.org/cgi-bin/carddisp.pl?gene=CREG1
GGT1	Gamma-Glutamyltransferase 1	Protein Coding	56	GC22P024583	3.38491606712341	https://www.genecards.org/cgi-bin/carddisp.pl?gene=GGT1
TUBB	Tubulin Beta Class I	Protein Coding	57	GC06P096079	3.38398838043213	https://www.genecards.org/cgi-bin/carddisp.pl?gene=TUBB
BRD2	Bromodomain Containing 2	Protein Coding	51	GC06P096135	3.38331317901611	https://www.genecards.org/cgi-bin/carddisp.pl?gene=BRD2
[truncated: 9,237 more rows]
