# Supplementary material for: Identification and Validation of MYADM as a Novel Prognostic Marker Related to EMT in ESCC
Source: J Cancer. 2024 Aug 19;15(16):5351–66. doi: 10.7150/jca.88767 (PMC11375559; doi:10.7150/jca.88767)
Supplement: Supplementary file 1 — Supplementary figures and tables. [file jcav15p5351s1.zip › Supplementary Table 2 GO functional enrichment analysis.xls]

## Sheet: out.F
GO ID	Description	out (45)	All (18400)	pvalue	p.adjust	Genes
GO:0003779	actin binding	9	449	1.15066e-06	0.000281912	ENSG00000095637;ENSG00000125868;ENSG00000133392;ENSG00000149591;ENSG00000156113;ENSG00000162614;ENSG00000165410;ENSG00000172403;ENSG00000198467
GO:0032403	protein complex binding	12	990	3.04027e-06	0.000372433	ENSG00000069702;ENSG00000095637;ENSG00000125868;ENSG00000133392;ENSG00000149591;ENSG00000154721;ENSG00000162614;ENSG00000162733;ENSG00000165410;ENSG00000170275;ENSG00000198467;ENSG00000213949
GO:0051015	actin filament binding	6	213	1.25343e-05	0.00102363	ENSG00000125868;ENSG00000133392;ENSG00000149591;ENSG00000162614;ENSG00000165410;ENSG00000198467
GO:0044877	macromolecular complex binding	15	1935	3.24132e-05	0.00198531	ENSG00000069702;ENSG00000095637;ENSG00000116473;ENSG00000125868;ENSG00000133392;ENSG00000149591;ENSG00000151090;ENSG00000154721;ENSG00000162409;ENSG00000162614;ENSG00000162733;ENSG00000165410;ENSG00000170275;ENSG00000198467;ENSG00000213949
GO:0008307	structural constituent of muscle	3	43	0.000157534	0.00771914	ENSG00000133392;ENSG00000162614;ENSG00000198467
GO:0008092	cytoskeletal protein binding	9	1008	0.000637146	0.0228537	ENSG00000095637;ENSG00000125868;ENSG00000133392;ENSG00000149591;ENSG00000156113;ENSG00000162614;ENSG00000165410;ENSG00000172403;ENSG00000198467
GO:0005518	collagen binding	3	70	0.000667283	0.0228537	ENSG00000162733;ENSG00000170275;ENSG00000213949
GO:0008201	heparin binding	4	168	0.000746242	0.0228537	ENSG00000069702;ENSG00000077782;ENSG00000112562;ENSG00000146374
GO:0017134	fibroblast growth factor binding	2	23	0.0014321	0.038985	ENSG00000069702;ENSG00000077782
GO:0031717	cannabinoid receptor binding	1	1	0.00244565	0.0460911	ENSG00000119865
GO:0031718	type 1 cannabinoid receptor binding	1	1	0.00244565	0.0460911	ENSG00000119865
GO:0060072	large conductance calcium-activated potassium channel activity	1	1	0.00244565	0.0460911	ENSG00000156113
GO:0070123	transforming growth factor beta receptor activity, type III	1	1	0.00244565	0.0460911	ENSG00000069702
GO:0005539	glycosaminoglycan binding	4	238	0.00268334	0.0469584	ENSG00000069702;ENSG00000077782;ENSG00000112562;ENSG00000146374
GO:0005515	protein binding	43	14783	0.00373217	0.0571839	ENSG00000069702;ENSG00000071967;ENSG00000074527;ENSG00000077782;ENSG00000095637;ENSG00000112562;ENSG00000114861;ENSG00000116473;ENSG00000116729;ENSG00000119865;ENSG00000120693;ENSG00000125868;ENSG00000127951;ENSG00000131016;ENSG00000133019;ENSG00000133392;ENSG00000145012;ENSG00000146374;ENSG00000149591;ENSG00000151090;ENSG00000153179;ENSG00000153814;ENSG00000154721;ENSG00000156113;ENSG00000162409…
GO:1901681	sulfur compound binding	4	261	0.00373446	0.0571839	ENSG00000069702;ENSG00000077782;ENSG00000112562;ENSG00000146374
GO:0047322	[hydroxymethylglutaryl-CoA reductase (NADPH)] kinase activity	1	2	0.00488546	0.0664965	ENSG00000162409
GO:0050405	[acetyl-CoA carboxylase] kinase activity	1	2	0.00488546	0.0664965	ENSG00000162409
GO:0019199	transmembrane receptor protein kinase activity	3	145	0.00533991	0.0688567	ENSG00000069702;ENSG00000077782;ENSG00000162733
GO:0005102	receptor binding	10	1653	0.00573129	0.0702084	ENSG00000069702;ENSG00000095637;ENSG00000114861;ENSG00000116729;ENSG00000119865;ENSG00000127951;ENSG00000146374;ENSG00000154721;ENSG00000174808;ENSG00000213949
GO:0000293	ferric-chelate reductase activity	1	3	0.00731942	0.0779678	ENSG00000071967
GO:0033745	L-methionine-(R)-S-oxide reductase activity	1	3	0.00731942	0.0779678	ENSG00000174099
GO:0038062	protein tyrosine kinase collagen receptor activity	1	3	0.00731942	0.0779678	ENSG00000162733
GO:0050840	extracellular matrix binding	2	56	0.00828238	0.0811674	ENSG00000074527;ENSG00000112562
GO:0098631	protein binding involved in cell adhesion	2	56	0.00828238	0.0811674	ENSG00000162614;ENSG00000213949
GO:0031852	mu-type opioid receptor binding	1	4	0.00974757	0.0884502	ENSG00000116729
GO:0033743	peptide-methionine (R)-S-oxide reductase activity	1	4	0.00974757	0.0884502	ENSG00000174099
GO:0005007	fibroblast growth factor-activated receptor activity	1	5	0.0121699	0.102815	ENSG00000077782
GO:0098639	collagen binding involved in cell-matrix adhesion	1	5	0.0121699	0.102815	ENSG00000213949
GO:0001225	RNA polymerase II transcription coactivator binding	1	6	0.0145865	0.105108	ENSG00000151090
GO:0035174	histone serine kinase activity	1	6	0.0145865	0.105108	ENSG00000162409
GO:0038064	collagen receptor activity	1	6	0.0145865	0.105108	ENSG00000162733
GO:0043237	laminin-1 binding	1	6	0.0145865	0.105108	ENSG00000074527
GO:0070324	thyroid hormone binding	1	6	0.0145865	0.105108	ENSG00000151090
GO:0046332	SMAD binding	2	78	0.0156114	0.10928	ENSG00000069702;ENSG00000120693
GO:0005114	type II transforming growth factor beta receptor binding	1	7	0.0169972	0.109587	ENSG00000069702
GO:0016907	G-protein coupled acetylcholine receptor activity	1	7	0.0169972	0.109587	ENSG00000133019
GO:0098634	protein binding involved in cell-matrix adhesion	1	7	0.0169972	0.109587	ENSG00000213949
GO:0004679	AMP-activated protein kinase activity	1	8	0.0194022	0.118839	ENSG00000162409
GO:0016723	oxidoreductase activity, oxidizing metal ions, NAD or NADP as acceptor	1	8	0.0194022	0.118839	ENSG00000071967
GO:0016671	oxidoreductase activity, acting on a sulfur group of donors, disulfide as acceptor	1	9	0.0218015	0.127175	ENSG00000174099
GO:0031628	opioid receptor binding	1	9	0.0218015	0.127175	ENSG00000116729
GO:0000340	RNA 7-methylguanosine cap binding	1	12	0.0289648	0.154479	ENSG00000163412
GO:0005024	transforming growth factor beta-activated receptor activity	1	12	0.0289648	0.154479	ENSG00000069702
GO:0042166	acetylcholine binding	1	12	0.0289648	0.154479	ENSG00000133019
GO:0004865	protein serine/threonine phosphatase inhibitor activity	1	13	0.0313412	0.154479	ENSG00000167641
GO:0008179	adenylate cyclase binding	1	13	0.0313412	0.154479	ENSG00000131016
GO:0015269	calcium-activated potassium channel activity	1	13	0.0313412	0.154479	ENSG00000156113
GO:0031005	filamin binding	1	13	0.0313412	0.154479	ENSG00000172403
GO:0005198	structural molecule activity	5	727	0.0315263	0.154479	ENSG00000095637;ENSG00000127951;ENSG00000133392;ENSG00000162614;ENSG00000198467
GO:0001664	G-protein coupled receptor binding	3	289	0.0335164	0.155838	ENSG00000116729;ENSG00000119865;ENSG00000146374
GO:0070411	I-SMAD binding	1	14	0.0337119	0.155838	ENSG00000120693
GO:0099528	G-protein coupled neurotransmitter receptor activity	1	14	0.0337119	0.155838	ENSG00000133019
GO:0048185	activin binding	1	15	0.0360769	0.157836	ENSG00000069702
GO:0051371	muscle alpha-actinin binding	1	15	0.0360769	0.157836	ENSG00000172403
GO:0070742	C2H2 zinc finger domain binding	1	15	0.0360769	0.157836	ENSG00000164330
GO:0004714	transmembrane receptor protein tyrosine kinase activity	2	126	0.0380317	0.16236	ENSG00000077782;ENSG00000162733
GO:0035173	histone kinase activity	1	16	0.0384362	0.16236	ENSG00000162409
GO:0042165	neurotransmitter binding	1	17	0.0407899	0.169382	ENSG00000133019
GO:0016722	oxidoreductase activity, oxidizing metal ions	1	18	0.043138	0.176147	ENSG00000071967
GO:0000339	RNA cap binding	1	19	0.0454804	0.179721	ENSG00000163412
GO:0004675	transmembrane receptor protein serine/threonine kinase activity	1	19	0.0454804	0.179721	ENSG00000069702
GO:0019838	growth factor binding	2	141	0.0465874	0.181173	ENSG00000069702;ENSG00000077782
GO:0004713	protein tyrosine kinase activity	2	144	0.0483764	0.185191	ENSG00000077782;ENSG00000162733
GO:0004672	protein kinase activity	4	584	0.0537797	0.202708	ENSG00000069702;ENSG00000077782;ENSG00000162409;ENSG00000162733
GO:0005158	insulin receptor binding	1	23	0.0547942	0.203403	ENSG00000095637
GO:0001224	RNA polymerase II transcription cofactor binding	1	24	0.0571088	0.20576	ENSG00000151090
GO:0050431	transforming growth factor beta binding	1	24	0.0571088	0.20576	ENSG00000069702
GO:0043167	ion binding	21	6328	0.0593801	0.207147	ENSG00000069702;ENSG00000071967;ENSG00000077782;ENSG00000112562;ENSG00000114861;ENSG00000116473;ENSG00000120693;ENSG00000133019;ENSG00000133392;ENSG00000145012;ENSG00000146374;ENSG00000151090;ENSG00000153814;ENSG00000156113;ENSG00000162409;ENSG00000162733;ENSG00000163297;ENSG00000163637;ENSG00000164330;ENSG00000174099;ENSG00000213949
GO:0005160	transforming growth factor beta receptor binding	1	25	0.0594178	0.207147	ENSG00000069702
GO:0001223	transcription coactivator binding	1	26	0.0617212	0.207147	ENSG00000151090
GO:0004435	phosphatidylinositol phospholipase C activity	1	26	0.0617212	0.207147	ENSG00000133019
GO:0015464	acetylcholine receptor activity	1	26	0.0617212	0.207147	ENSG00000133019
GO:0004629	phospholipase C activity	1	27	0.0640192	0.208287	ENSG00000133019
GO:0005227	calcium activated cation channel activity	1	27	0.0640192	0.208287	ENSG00000156113
GO:0043236	laminin binding	1	28	0.0663116	0.208287	ENSG00000074527
GO:0050681	androgen receptor binding	1	28	0.0663116	0.208287	ENSG00000114861
GO:0051393	alpha-actinin binding	1	28	0.0663116	0.208287	ENSG00000172403
GO:0004993	G-protein coupled serotonin receptor activity	1	29	0.0685986	0.212742	ENSG00000133019
GO:0017147	Wnt-protein binding	1	30	0.0708801	0.21707	ENSG00000116729
GO:0030159	receptor signaling complex scaffold activity	1	32	0.0754266	0.22536	ENSG00000095637
GO:0071889	14-3-3 protein binding	1	32	0.0754266	0.22536	ENSG00000172403
GO:0005154	epidermal growth factor receptor binding	1	33	0.0776918	0.229331	ENSG00000174808
GO:0099589	serotonin receptor activity	1	34	0.0799515	0.233192	ENSG00000133019
GO:0016773	phosphotransferase activity, alcohol group as acceptor	4	687	0.0862657	0.245556	ENSG00000069702;ENSG00000077782;ENSG00000162409;ENSG00000162733
GO:0005109	frizzled binding	1	37	0.0866981	0.245556	ENSG00000146374
GO:0005516	calmodulin binding	2	203	0.0880922	0.245556	ENSG00000131016;ENSG00000133392
GO:0042805	actinin binding	1	38	0.0889363	0.245556	ENSG00000172403
GO:0005488	binding	44	16807	0.089202	0.245556	ENSG00000069702;ENSG00000071967;ENSG00000074527;ENSG00000077782;ENSG00000095637;ENSG00000112562;ENSG00000114861;ENSG00000116473;ENSG00000116729;ENSG00000119865;ENSG00000120693;ENSG00000125868;ENSG00000127951;ENSG00000131016;ENSG00000133019;ENSG00000133392;ENSG00000145012;ENSG00000146374;ENSG00000149591;ENSG00000151090;ENSG00000153179;ENSG00000153814;ENSG00000154721;ENSG00000156113;ENSG00000162409…
GO:0043169	cation binding	15	4347	0.090274	0.245746	ENSG00000071967;ENSG00000112562;ENSG00000114861;ENSG00000120693;ENSG00000133019;ENSG00000145012;ENSG00000151090;ENSG00000153814;ENSG00000156113;ENSG00000162409;ENSG00000163297;ENSG00000163637;ENSG00000164330;ENSG00000174099;ENSG00000213949
GO:0032947	protein complex scaffold	1	41	0.0956185	0.257434	ENSG00000095637
GO:0001046	core promoter sequence-specific DNA binding	1	43	0.100047	0.263564	ENSG00000114861
GO:0001047	core promoter binding	1	43	0.100047	0.263564	ENSG00000114861
GO:0004712	protein serine/threonine/tyrosine kinase activity	1	44	0.102253	0.263705	ENSG00000162409
GO:0022839	ion gated channel activity	1	44	0.102253	0.263705	ENSG00000156113
GO:0008227	G-protein coupled amine receptor activity	1	46	0.106649	0.272099	ENSG00000133019
GO:0015026	coreceptor activity	1	47	0.108839	0.272099	ENSG00000069702
GO:0050997	quaternary ammonium group binding	1	47	0.108839	0.272099	ENSG00000133019
GO:0004864	protein phosphatase inhibitor activity	1	48	0.111025	0.274758	ENSG00000167641
GO:0098632	protein binding involved in cell-cell adhesion	1	49	0.113204	0.277351	ENSG00000162614
GO:0019212	phosphatase inhibitor activity	1	51	0.117548	0.282346	ENSG00000167641
GO:0051018	protein kinase A binding	1	51	0.117548	0.282346	ENSG00000131016
GO:0004879	RNA polymerase II transcription factor activity, ligand-activated sequence-specific DNA binding	1	54	0.124025	0.292175	ENSG00000151090
GO:0098531	transcription factor activity, direct ligand regulated sequence-specific DNA binding	1	54	0.124025	0.292175	ENSG00000151090
GO:0016301	kinase activity	4	793	0.127721	0.293811	ENSG00000069702;ENSG00000077782;ENSG00000162409;ENSG00000162733
GO:0016667	oxidoreductase activity, acting on a sulfur group of donors	1	56	0.128317	0.293811	ENSG00000174099
GO:0043621	protein self-association	1	56	0.128317	0.293811	ENSG00000114861
GO:0003743	translation initiation factor activity	1	58	0.132589	0.30078	ENSG00000163412
GO:0046872	metal ion binding	14	4263	0.139168	0.312808	ENSG00000071967;ENSG00000112562;ENSG00000114861;ENSG00000120693;ENSG00000145012;ENSG00000151090;ENSG00000153814;ENSG00000156113;ENSG00000162409;ENSG00000163297;ENSG00000163637;ENSG00000164330;ENSG00000174099;ENSG00000213949
GO:0001221	transcription cofactor binding	1	66	0.149471	0.332914	ENSG00000151090
GO:0070405	ammonium ion binding	1	69	0.155719	0.343704	ENSG00000133019
GO:0019003	GDP binding	1	73	0.16398	0.358706	ENSG00000116473
GO:0035258	steroid hormone receptor binding	1	82	0.182278	0.395205	ENSG00000114861
GO:0042562	hormone binding	1	85	0.18829	0.404658	ENSG00000151090
GO:0030165	PDZ domain binding	1	87	0.192274	0.40871	ENSG00000069702
GO:0005249	voltage-gated potassium channel activity	1	89	0.196239	0.40871	ENSG00000156113
GO:0097367	carbohydrate derivative binding	8	2310	0.19694	0.40871	ENSG00000069702;ENSG00000077782;ENSG00000112562;ENSG00000116473;ENSG00000133392;ENSG00000146374;ENSG00000162409;ENSG00000162733
GO:0016772	transferase activity, transferring phosphorus-containing groups	4	946	0.19943	0.40871	ENSG00000069702;ENSG00000077782;ENSG00000162409;ENSG00000162733
GO:0008081	phosphoric diester hydrolase activity	1	91	0.200185	0.40871	ENSG00000133019
GO:0019888	protein phosphatase regulator activity	1	91	0.200185	0.40871	ENSG00000167641
GO:0008135	translation factor activity, RNA binding	1	99	0.215779	0.433327	ENSG00000163412
GO:0030594	neurotransmitter receptor activity	1	99	0.215779	0.433327	ENSG00000133019
GO:0031490	chromatin DNA binding	1	103	0.223465	0.445113	ENSG00000151090
GO:0004871	signal transducer activity	6	1688	0.22798	0.449194	ENSG00000069702;ENSG00000077782;ENSG00000133019;ENSG00000151090;ENSG00000162733;ENSG00000163297
GO:0019208	phosphatase regulator activity	1	106	0.22918	0.449194	ENSG00000167641
GO:0004620	phospholipase activity	1	108	0.232968	0.451143	ENSG00000133019
GO:0004888	transmembrane signaling receptor activity	5	1353	0.233858	0.451143	ENSG00000069702;ENSG00000077782;ENSG00000133019;ENSG00000162733;ENSG00000163297
GO:0000981	RNA polymerase II transcription factor activity, sequence-specific DNA binding	5	1361	0.237529	0.454646	ENSG00000114861;ENSG00000120693;ENSG00000151090;ENSG00000164330;ENSG00000164463
GO:0003774	motor activity	1	116	0.247937	0.470316	ENSG00000133392
GO:0000977	RNA polymerase II regulatory region sequence-specific DNA binding	5	1394	0.252853	0.470316	ENSG00000114861;ENSG00000120693;ENSG00000151090;ENSG00000164330;ENSG00000164463
GO:0001012	RNA polymerase II regulatory region DNA binding	5	1394	0.252853	0.470316	ENSG00000114861;ENSG00000120693;ENSG00000151090;ENSG00000164330;ENSG00000164463
GO:0099600	transmembrane receptor activity	5	1397	0.25426	0.470316	ENSG00000069702;ENSG00000077782;ENSG00000133019;ENSG00000162733;ENSG00000163297
GO:0005267	potassium channel activity	1	120	0.255314	0.470316	ENSG00000156113
GO:0001071	nucleic acid binding transcription factor activity	5	1416	0.263218	0.477692	ENSG00000114861;ENSG00000120693;ENSG00000151090;ENSG00000164330;ENSG00000164463
GO:0003700	transcription factor activity, sequence-specific DNA binding	5	1416	0.263218	0.477692	ENSG00000114861;ENSG00000120693;ENSG00000151090;ENSG00000164330;ENSG00000164463
GO:0016298	lipase activity	1	132	0.277024	0.49905	ENSG00000133019
GO:0035257	nuclear hormone receptor binding	1	135	0.282354	0.504914	ENSG00000114861
GO:0004674	protein serine/threonine kinase activity	2	438	0.290733	0.504914	ENSG00000069702;ENSG00000162409
GO:0019955	cytokine binding	1	140	0.291152	0.504914	ENSG00000069702
GO:0070851	growth factor receptor binding	1	142	0.294641	0.504914	ENSG00000174808
GO:0000976	transcription regulatory region sequence-specific DNA binding	5	1492	0.299793	0.504914	ENSG00000114861;ENSG00000120693;ENSG00000151090;ENSG00000164330;ENSG00000164463
GO:0022843	voltage-gated cation channel activity	1	145	0.299844	0.504914	ENSG00000156113
GO:0005178	integrin binding	1	146	0.30157	0.504914	ENSG00000154721
GO:0000975	regulatory region DNA binding	5	1499	0.303213	0.504914	ENSG00000114861;ENSG00000120693;ENSG00000151090;ENSG00000164330;ENSG00000164463
GO:0044212	transcription regulatory region DNA binding	5	1499	0.303213	0.504914	ENSG00000114861;ENSG00000120693;ENSG00000151090;ENSG00000164330;ENSG00000164463
GO:0043566	structure-specific DNA binding	1	147	0.303292	0.504914	ENSG00000151090
GO:0001067	regulatory region nucleic acid binding	5	1501	0.304191	0.504914	ENSG00000114861;ENSG00000120693;ENSG00000151090;ENSG00000164330;ENSG00000164463
GO:0015079	potassium ion transmembrane transporter activity	1	148	0.305009	0.504914	ENSG00000156113
GO:0019903	protein phosphatase binding	1	153	0.313536	0.515545	ENSG00000213949
GO:0038023	signaling receptor activity	5	1530	0.31844	0.520119	ENSG00000069702;ENSG00000077782;ENSG00000133019;ENSG00000162733;ENSG00000163297
GO:0000978	RNA polymerase II core promoter proximal region sequence-specific DNA binding	4	1174	0.322834	0.520562	ENSG00000114861;ENSG00000120693;ENSG00000151090;ENSG00000164330
GO:0030674	protein binding, bridging	1	159	0.323632	0.520562	ENSG00000172403
GO:0000987	core promoter proximal region sequence-specific DNA binding	4	1190	0.331875	0.520562	ENSG00000114861;ENSG00000120693;ENSG00000151090;ENSG00000164330
GO:0001159	core promoter proximal region DNA binding	4	1190	0.331875	0.520562	ENSG00000114861;ENSG00000120693;ENSG00000151090;ENSG00000164330
GO:0008083	growth factor activity	1	164	0.331935	0.520562	ENSG00000174808
GO:1990837	sequence-specific double-stranded DNA binding	5	1560	0.333286	0.520562	ENSG00000114861;ENSG00000120693;ENSG00000151090;ENSG00000164330;ENSG00000164463
GO:0008270	zinc ion binding	3	833	0.333585	0.520562	ENSG00000151090;ENSG00000163637;ENSG00000174099
GO:0005201	extracellular matrix structural constituent	1	169	0.340138	0.524112	ENSG00000127951
GO:0051427	hormone receptor binding	1	169	0.340138	0.524112	ENSG00000114861
GO:0003714	transcription corepressor activity	1	187	0.368862	0.562557	ENSG00000153814
GO:0005244	voltage-gated ion channel activity	1	188	0.370421	0.562557	ENSG00000156113
GO:0022832	voltage-gated channel activity	1	189	0.371977	0.562557	ENSG00000156113
GO:0003690	double-stranded DNA binding	5	1653	0.379744	0.568235	ENSG00000114861;ENSG00000120693;ENSG00000151090;ENSG00000164330;ENSG00000164463
GO:0043565	sequence-specific DNA binding	5	1662	0.384258	0.568235	ENSG00000114861;ENSG00000120693;ENSG00000151090;ENSG00000164330;ENSG00000164463
GO:0004872	receptor activity	5	1667	0.386766	0.568235	ENSG00000069702;ENSG00000077782;ENSG00000133019;ENSG00000162733;ENSG00000163297
GO:0060089	molecular transducer activity	5	1667	0.386766	0.568235	ENSG00000069702;ENSG00000077782;ENSG00000133019;ENSG00000162733;ENSG00000163297
GO:0019902	phosphatase binding	1	199	0.387328	0.568235	ENSG00000213949
GO:0008022	protein C-terminus binding	1	201	0.390353	0.568674	ENSG00000119865
GO:0042802	identical protein binding	6	2063	0.392269	0.568674	ENSG00000071967;ENSG00000077782;ENSG00000116729;ENSG00000153179;ENSG00000156113;ENSG00000198467
GO:0043168	anion binding	8	2860	0.400018	0.576497	ENSG00000069702;ENSG00000077782;ENSG00000112562;ENSG00000116473;ENSG00000133392;ENSG00000146374;ENSG00000162409;ENSG00000162733
GO:0003682	chromatin binding	2	573	0.41098	0.587696	ENSG00000151090;ENSG00000162409
GO:0005085	guanyl-nucleotide exchange factor activity	1	216	0.412586	0.587696	ENSG00000116473
GO:0060090	binding, bridging	1	260	0.473328	0.66075	ENSG00000172403
GO:0035639	purine ribonucleoside triphosphate binding	5	1845	0.475415	0.66075	ENSG00000077782;ENSG00000116473;ENSG00000133392;ENSG00000162409;ENSG00000162733
GO:0031267	small GTPase binding	1	263	0.477238	0.66075	ENSG00000116473
GO:0032550	purine ribonucleoside binding	5	1859	0.482273	0.66075	ENSG00000077782;ENSG00000116473;ENSG00000133392;ENSG00000162409;ENSG00000162733
GO:0001883	purine nucleoside binding	5	1862	0.483739	0.66075	ENSG00000077782;ENSG00000116473;ENSG00000133392;ENSG00000162409;ENSG00000162733
GO:0032549	ribonucleoside binding	5	1862	0.483739	0.66075	ENSG00000077782;ENSG00000116473;ENSG00000133392;ENSG00000162409;ENSG00000162733
GO:0001882	nucleoside binding	5	1868	0.486668	0.66075	ENSG00000077782;ENSG00000116473;ENSG00000133392;ENSG00000162409;ENSG00000162733
GO:0005126	cytokine receptor binding	1	274	0.491334	0.66075	ENSG00000069702
GO:0046983	protein dimerization activity	3	1073	0.492482	0.66075	ENSG00000077782;ENSG00000164330;ENSG00000198467
GO:0030246	carbohydrate binding	1	277	0.495113	0.66075	ENSG00000164035
GO:0042803	protein homodimerization activity	2	679	0.498584	0.66075	ENSG00000077782;ENSG00000198467
GO:0032555	purine ribonucleotide binding	5	1893	0.498816	0.66075	ENSG00000077782;ENSG00000116473;ENSG00000133392;ENSG00000162409;ENSG00000162733
GO:0019904	protein domain specific binding	2	685	0.503305	0.66075	ENSG00000069702;ENSG00000164330
GO:0005524	ATP binding	4	1499	0.504837	0.66075	ENSG00000077782;ENSG00000133392;ENSG00000162409;ENSG00000162733
GO:0017076	purine nucleotide binding	5	1908	0.506061	0.66075	ENSG00000077782;ENSG00000116473;ENSG00000133392;ENSG00000162409;ENSG00000162733
GO:0032553	ribonucleotide binding	5	1910	0.507025	0.66075	ENSG00000077782;ENSG00000116473;ENSG00000133392;ENSG00000162409;ENSG00000162733
GO:0005261	cation channel activity	1	289	0.509957	0.661056	ENSG00000156113
GO:0046914	transition metal ion binding	3	1112	0.51683	0.663448	ENSG00000151090;ENSG00000163637;ENSG00000174099
GO:0051020	GTPase binding	1	295	0.517219	0.663448	ENSG00000116473
GO:0003924	GTPase activity	1	300	0.523189	0.667611	ENSG00000116473
GO:0032559	adenyl ribonucleotide binding	4	1540	0.526691	0.668598	ENSG00000077782;ENSG00000133392;ENSG00000162409;ENSG00000162733
GO:0030554	adenyl nucleotide binding	4	1553	0.533533	0.672073	ENSG00000077782;ENSG00000133392;ENSG00000162409;ENSG00000162733
GO:0001227	transcriptional repressor activity, RNA polymerase II transcription regulatory region sequence-specific binding	1	310	0.534915	0.672073	ENSG00000114861
GO:0016491	oxidoreductase activity	2	761	0.560669	0.700836	ENSG00000071967;ENSG00000174099
GO:0022836	gated channel activity	1	336	0.564098	0.701543	ENSG00000156113
GO:0046982	protein heterodimerization activity	1	359	0.588415	0.728089	ENSG00000198467
GO:0015077	monovalent inorganic cation transmembrane transporter activity	1	368	0.597565	0.735696	ENSG00000156113
GO:0042578	phosphoric ester hydrolase activity	1	376	0.605531	0.740375	ENSG00000133019
GO:0004857	enzyme inhibitor activity	1	381	0.610431	0.740375	ENSG00000167641
GO:0005525	GTP binding	1	381	0.610431	0.740375	ENSG00000116473
GO:0000166	nucleotide binding	5	2159	0.620731	0.745999	ENSG00000077782;ENSG00000116473;ENSG00000133392;ENSG00000162409;ENSG00000162733
GO:1901265	nucleoside phosphate binding	5	2160	0.621159	0.745999	ENSG00000077782;ENSG00000116473;ENSG00000133392;ENSG00000162409;ENSG00000162733
GO:0017111	nucleoside-triphosphatase activity	2	854	0.624468	0.746091	ENSG00000116473;ENSG00000133392
GO:0019001	guanyl nucleotide binding	1	402	0.630371	0.746091	ENSG00000116473
GO:0032561	guanyl ribonucleotide binding	1	402	0.630371	0.746091	ENSG00000116473
GO:0046873	metal ion transmembrane transporter activity	1	414	0.641313	0.75388	ENSG00000156113
GO:0005216	ion channel activity	1	416	0.643106	0.75388	ENSG00000156113
GO:0022838	substrate-specific channel activity	1	429	0.654546	0.761256	ENSG00000156113
GO:0016462	pyrophosphatase activity	2	912	0.660629	0.761256	ENSG00000116473;ENSG00000133392
GO:0016817	hydrolase activity, acting on acid anhydrides	2	914	0.661826	0.761256	ENSG00000116473;ENSG00000133392
GO:0016818	hydrolase activity, acting on acid anhydrides, in phosphorus-containing anhydrides	2	914	0.661826	0.761256	ENSG00000116473;ENSG00000133392
GO:0001228	transcriptional activator activity, RNA polymerase II transcription regulatory region sequence-specific binding	1	446	0.668967	0.765873	ENSG00000164463
GO:0015267	channel activity	1	462	0.682001	0.773566	ENSG00000156113
GO:0022803	passive transmembrane transporter activity	1	462	0.682001	0.773566	ENSG00000156113
GO:0003712	transcription cofactor activity	1	508	0.716741	0.806222	ENSG00000153814
GO:0000989	transcription factor activity, transcription factor binding	1	509	0.717454	0.806222	ENSG00000153814
GO:0050839	cell adhesion molecule binding	1	518	0.723787	0.806222	ENSG00000154721
GO:0000988	transcription factor activity, protein binding	1	522	0.726557	0.806222	ENSG00000153814
GO:0022890	inorganic cation transmembrane transporter activity	1	523	0.727245	0.806222	ENSG00000156113
GO:0003677	DNA binding	5	2487	0.745779	0.821443	ENSG00000114861;ENSG00000120693;ENSG00000151090;ENSG00000164330;ENSG00000164463
GO:0019899	enzyme binding	4	2033	0.747681	0.821443	ENSG00000116473;ENSG00000131016;ENSG00000151090;ENSG00000213949
GO:0036094	small molecule binding	5	2586	0.777243	0.850109	ENSG00000077782;ENSG00000116473;ENSG00000133392;ENSG00000162409;ENSG00000162733
GO:0008134	transcription factor binding	1	610	0.781066	0.850494	ENSG00000151090
GO:0008324	cation transmembrane transporter activity	1	619	0.786001	0.852081	ENSG00000156113
GO:0008233	peptidase activity	1	646	0.800163	0.863612	ENSG00000127951
GO:0005509	calcium ion binding	1	722	0.835285	0.897565	ENSG00000112562
GO:0016740	transferase activity	4	2344	0.842154	0.900994	ENSG00000069702;ENSG00000077782;ENSG00000162409;ENSG00000162733
GO:0016788	hydrolase activity, acting on ester bonds	1	769	0.853904	0.909593	ENSG00000133019
GO:0004930	G-protein coupled receptor activity	1	843	0.879125	0.928945	ENSG00000133019
GO:0098772	molecular function regulator	2	1450	0.879654	0.928945	ENSG00000116473;ENSG00000167641
GO:0015075	ion transmembrane transporter activity	1	862	0.88488	0.930453	ENSG00000156113
GO:0016787	hydrolase activity	4	2595	0.895654	0.937758	ENSG00000116473;ENSG00000127951;ENSG00000133019;ENSG00000133392
GO:1901363	heterocyclic compound binding	11	5936	0.902853	0.939611	ENSG00000077782;ENSG00000114861;ENSG00000116473;ENSG00000120693;ENSG00000133392;ENSG00000151090;ENSG00000162409;ENSG00000162733;ENSG00000163412;ENSG00000164330;ENSG00000164463
GO:0022891	substrate-specific transmembrane transporter activity	1	937	0.905095	0.939611	ENSG00000156113
GO:0097159	organic cyclic compound binding	11	6027	0.914234	0.945095	ENSG00000077782;ENSG00000114861;ENSG00000116473;ENSG00000120693;ENSG00000133392;ENSG00000151090;ENSG00000162409;ENSG00000162733;ENSG00000163412;ENSG00000164330;ENSG00000164463
GO:0022857	transmembrane transporter activity	1	1063	0.931516	0.95617	ENSG00000156113
GO:0030234	enzyme regulator activity	1	1071	0.932925	0.95617	ENSG00000167641
GO:0022892	substrate-specific transporter activity	1	1093	0.936657	0.95617	ENSG00000156113
GO:0003824	catalytic activity	10	5845	0.941964	0.957598	ENSG00000069702;ENSG00000071967;ENSG00000077782;ENSG00000116473;ENSG00000127951;ENSG00000133019;ENSG00000133392;ENSG00000162409;ENSG00000162733;ENSG00000174099
GO:0003676	nucleic acid binding	6	3997	0.946448	0.958181	ENSG00000114861;ENSG00000120693;ENSG00000151090;ENSG00000163412;ENSG00000164330;ENSG00000164463
GO:0005215	transporter activity	1	1226	0.955255	0.963117	ENSG00000156113
GO:0003723	RNA binding	1	1695	0.98715	0.991195	ENSG00000163412
GO:0003674	molecular_function	45	18400	1	1	ENSG00000069702;ENSG00000071967;ENSG00000074527;ENSG00000077782;ENSG00000095637;ENSG00000112562;ENSG00000114861;ENSG00000116473;ENSG00000116729;ENSG00000119865;ENSG00000120693;ENSG00000125868;ENSG00000127951;ENSG00000131016;ENSG00000133019;ENSG00000133392;ENSG00000145012;ENSG00000146374;ENSG00000149591;ENSG00000151090;ENSG00000153179;ENSG00000153814;ENSG00000154721;ENSG00000156113;ENSG00000162409…
