# Supplementary material for: Identification and Validation of MYADM as a Novel Prognostic Marker Related to EMT in ESCC
Source: J Cancer. 2024 Aug 19;15(16):5351–66. doi: 10.7150/jca.88767 (PMC11375559; doi:10.7150/jca.88767)
Supplement: Supplementary file 1 — Supplementary figures and tables. [file jcav15p5351s1.zip › Supplementary Table 3ú GSE45670clinical.xls]

Accession	Title	SampleType	Description	DataProcessing	PlatformRef	ChannelCount	Source	Organism	tumor stage	gender	age	tissue
GSM1111662	normal esophageal epithelia_biological rep1	RNA	BH12036-3_1_(HG-U133_Plus_2)Gene expression data from normal esophageal epithelia of esophageal squamous cell carcinoma patients	Genespring 12.0 (Agilent technologies) was used to analyze the microarray data. The microarray data were processed using the MAS5.0 summarization algorithm without baseline transformation.	GPL570	1	normal esophageal epithelium from patient with esophageal squmaous cell carcinoma	Homo sapiens	T3N1M0	male	69	normal esophageal epithelium
GSM1111663	normal esophageal epithelia_biological rep2	RNA	BH12036-3_2_(HG-U133_Plus_2)Gene expression data from normal esophageal epithelia of esophageal squamous cell carcinoma patients	Genespring 12.0 (Agilent technologies) was used to analyze the microarray data. The microarray data were processed using the MAS5.0 summarization algorithm without baseline transformation.	GPL570	1	normal esophageal epithelium from patient with esophageal squmaous cell carcinoma	Homo sapiens	T2N1M0	male	59	normal esophageal epithelium
GSM1111664	normal esophageal epithelia_biological rep3	RNA	BH12036-3_3_(HG-U133_Plus_2)Gene expression data from normal esophageal epithelia of esophageal squamous cell carcinoma patients	Genespring 12.0 (Agilent technologies) was used to analyze the microarray data. The microarray data were processed using the MAS5.0 summarization algorithm without baseline transformation.	GPL570	1	normal esophageal epithelium from patient with esophageal squmaous cell carcinoma	Homo sapiens	T2N1M0	female	50	normal esophageal epithelium
GSM1111665	normal esophageal epithelia_biological rep4	RNA	BH12036-3_4_(HG-U133_Plus_2)Gene expression data from normal esophageal epithelia of esophageal squamous cell carcinoma patients	Genespring 12.0 (Agilent technologies) was used to analyze the microarray data. The microarray data were processed using the MAS5.0 summarization algorithm without baseline transformation.	GPL570	1	normal esophageal epithelium from patient with esophageal squmaous cell carcinoma	Homo sapiens	T2N1M0	male	65	normal esophageal epithelium
GSM1111666	normal esophageal epithelia_biological rep5	RNA	BH12036-3_6_(HG-U133_Plus_2)Gene expression data from normal esophageal epithelia of esophageal squamous cell carcinoma patients	Genespring 12.0 (Agilent technologies) was used to analyze the microarray data. The microarray data were processed using the MAS5.0 summarization algorithm without baseline transformation.	GPL570	1	normal esophageal epithelium from patient with esophageal squmaous cell carcinoma	Homo sapiens	T3N1M0	male	69	normal esophageal epithelium
GSM1111667	normal esophageal epithelia_biological rep6	RNA	BH12036-3_11_2_(HG-U133_Plus_2)Gene expression data from normal esophageal epithelia of esophageal squamous cell carcinoma patients	Genespring 12.0 (Agilent technologies) was used to analyze the microarray data. The microarray data were processed using the MAS5.0 summarization algorithm without baseline transformation.	GPL570	1	normal esophageal epithelium from patient with esophageal squmaous cell carcinoma	Homo sapiens	T3N1M0	female	53	normal esophageal epithelium
GSM1111668	normal esophageal epithelia_biological rep7	RNA	BH12036-3_12_(HG-U133_Plus_2)Gene expression data from normal esophageal epithelia of esophageal squamous cell carcinoma patients	Genespring 12.0 (Agilent technologies) was used to analyze the microarray data. The microarray data were processed using the MAS5.0 summarization algorithm without baseline transformation.	GPL570	1	normal esophageal epithelium from patient with esophageal squmaous cell carcinoma	Homo sapiens	T3N1M0	female	65	normal esophageal epithelium
GSM1111669	normal esophageal epithelia_biological rep8	RNA	BH12036-3_13_(HG-U133_Plus_2)Gene expression data from normal esophageal epithelia of esophageal squamous cell carcinoma patients	Genespring 12.0 (Agilent technologies) was used to analyze the microarray data. The microarray data were processed using the MAS5.0 summarization algorithm without baseline transformation.	GPL570	1	normal esophageal epithelium from patient with esophageal squmaous cell carcinoma	Homo sapiens	T3N1M0	male	49	normal esophageal epithelium
GSM1111670	normal esophageal epithelia_biological rep9	RNA	BH12036-3_15_(HG-U133_Plus_2)Gene expression data from normal esophageal epithelia of esophageal squamous cell carcinoma patients	Genespring 12.0 (Agilent technologies) was used to analyze the microarray data. The microarray data were processed using the MAS5.0 summarization algorithm without baseline transformation.	GPL570	1	normal esophageal epithelium from patient with esophageal squmaous cell carcinoma	Homo sapiens	T3N1M0	male	65	normal esophageal epithelium
GSM1111671	normal esophageal epithelia_biological rep10	RNA	BH12036-3_580_(HG-U133_Plus_2)Gene expression data from normal esophageal epithelia of esophageal squamous cell carcinoma patients	Genespring 12.0 (Agilent technologies) was used to analyze the microarray data. The microarray data were processed using the MAS5.0 summarization algorithm without baseline transformation.	GPL570	1	normal esophageal epithelium from patient with esophageal squmaous cell carcinoma	Homo sapiens	T3N1M0	male	63	normal esophageal epithelium
GSM1111672	esophageal squamous cell carcinoma_non_responder_biological rep1	RNA	BH12036-3_11_(HG-U133_Plus_2)Gene expression data from cancer tissues of esophageal squamous cell carcinoma patients without pathologic complete response after preoperative chemoradiotherapy	Genespring 12.0 (Agilent technologies) was used to analyze the microarray data. The microarray data were processed using the MAS5.0 summarization algorithm without baseline transformation.	GPL570	1	ESCC from patient not responsing to preoperative chemoradiotherapy (CRT)	Homo sapiens	T3N1M0	male	61	esophageal squamous cell carcinoma (ESCC)
GSM1111673	esophageal squamous cell carcinoma_non_responder_biological rep2	RNA	BH12036-3_18_(HG-U133_Plus_2)Gene expression data from cancer tissues of esophageal squamous cell carcinoma patients without pathologic complete response after preoperative chemoradiotherapy	Genespring 12.0 (Agilent technologies) was used to analyze the microarray data. The microarray data were processed using the MAS5.0 summarization algorithm without baseline transformation.	GPL570	1	ESCC from patient not responsing to preoperative chemoradiotherapy (CRT)	Homo sapiens	T3N1M0	male	43	esophageal squamous cell carcinoma (ESCC)
GSM1111674	esophageal squamous cell carcinoma_non_responder_biological rep3	RNA	BH12036-3_21_(HG-U133_Plus_2)Gene expression data from cancer tissues of esophageal squamous cell carcinoma patients without pathologic complete response after preoperative chemoradiotherapy	Genespring 12.0 (Agilent technologies) was used to analyze the microarray data. The microarray data were processed using the MAS5.0 summarization algorithm without baseline transformation.	GPL570	1	ESCC from patient not responsing to preoperative chemoradiotherapy (CRT)	Homo sapiens	T3N1M0	male	59	esophageal squamous cell carcinoma (ESCC)
GSM1111675	esophageal squamous cell carcinoma_non_responder_biological rep4	RNA	BH12036-3_26_(HG-U133_Plus_2)Gene expression data from cancer tissues of esophageal squamous cell carcinoma patients without pathologic complete response after preoperative chemoradiotherapy	Genespring 12.0 (Agilent technologies) was used to analyze the microarray data. The microarray data were processed using the MAS5.0 summarization algorithm without baseline transformation.	GPL570	1	ESCC from patient not responsing to preoperative chemoradiotherapy (CRT)	Homo sapiens	T3N1M0	male	50	esophageal squamous cell carcinoma (ESCC)
GSM1111676	esophageal squamous cell carcinoma_non_responder_biological rep5	RNA	BH12036-3_28_(HG-U133_Plus_2)Gene expression data from cancer tissues of esophageal squamous cell carcinoma patients without pathologic complete response after preoperative chemoradiotherapy	Genespring 12.0 (Agilent technologies) was used to analyze the microarray data. The microarray data were processed using the MAS5.0 summarization algorithm without baseline transformation.	GPL570	1	ESCC from patient not responsing to preoperative chemoradiotherapy (CRT)	Homo sapiens	T3N1M0	male	59	esophageal squamous cell carcinoma (ESCC)
GSM1111677	esophageal squamous cell carcinoma_non_responder_biological rep6	RNA	BH12036-3_79_(HG-U133_Plus_2)Gene expression data from cancer tissues of esophageal squamous cell carcinoma patients without pathologic complete response after preoperative chemoradiotherapy	Genespring 12.0 (Agilent technologies) was used to analyze the microarray data. The microarray data were processed using the MAS5.0 summarization algorithm without baseline transformation.	GPL570	1	ESCC from patient not responsing to preoperative chemoradiotherapy (CRT)	Homo sapiens	T3N1M0	male	55	esophageal squamous cell carcinoma (ESCC)
GSM1111678	esophageal squamous cell carcinoma_non_responder_biological rep7	RNA	BH12036-3_102_(HG-U133_Plus_2)Gene expression data from cancer tissues of esophageal squamous cell carcinoma patients without pathologic complete response after preoperative chemoradiotherapy	Genespring 12.0 (Agilent technologies) was used to analyze the microarray data. The microarray data were processed using the MAS5.0 summarization algorithm without baseline transformation.	GPL570	1	ESCC from patient not responsing to preoperative chemoradiotherapy (CRT)	Homo sapiens	T2N1M0	male	54	esophageal squamous cell carcinoma (ESCC)
GSM1111679	esophageal squamous cell carcinoma_non_responder_biological rep8	RNA	BH12036-3_103_(HG-U133_Plus_2)Gene expression data from cancer tissues of esophageal squamous cell carcinoma patients without pathologic complete response after preoperative chemoradiotherapy	Genespring 12.0 (Agilent technologies) was used to analyze the microarray data. The microarray data were processed using the MAS5.0 summarization algorithm without baseline transformation.	GPL570	1	ESCC from patient not responsing to preoperative chemoradiotherapy (CRT)	Homo sapiens	T3N1M0	male	53	esophageal squamous cell carcinoma (ESCC)
GSM1111680	esophageal squamous cell carcinoma_non_responder_biological rep9	RNA	BH12036-3_106_(HG-U133_Plus_2)Gene expression data from cancer tissues of esophageal squamous cell carcinoma patients without pathologic complete response after preoperative chemoradiotherapy	Genespring 12.0 (Agilent technologies) was used to analyze the microarray data. The microarray data were processed using the MAS5.0 summarization algorithm without baseline transformation.	GPL570	1	ESCC from patient not responsing to preoperative chemoradiotherapy (CRT)	Homo sapiens	T2N1M0	female	57	esophageal squamous cell carcinoma (ESCC)
GSM1111681	esophageal squamous cell carcinoma_non_responder_biological rep10	RNA	BH12036-3_107_(HG-U133_Plus_2)Gene expression data from cancer tissues of esophageal squamous cell carcinoma patients without pathologic complete response after preoperative chemoradiotherapy	Genespring 12.0 (Agilent technologies) was used to analyze the microarray data. The microarray data were processed using the MAS5.0 summarization algorithm without baseline transformation.	GPL570	1	ESCC from patient not responsing to preoperative chemoradiotherapy (CRT)	Homo sapiens	T2N1M0	male	53	esophageal squamous cell carcinoma (ESCC)
GSM1111682	esophageal squamous cell carcinoma_non_responder_biological rep11	RNA	BH12036-3_109_(HG-U133_Plus_2)Gene expression data from cancer tissues of esophageal squamous cell carcinoma patients without pathologic complete response after preoperative chemoradiotherapy	Genespring 12.0 (Agilent technologies) was used to analyze the microarray data. The microarray data were processed using the MAS5.0 summarization algorithm without baseline transformation.	GPL570	1	ESCC from patient not responsing to preoperative chemoradiotherapy (CRT)	Homo sapiens	T2N1M0	male	60	esophageal squamous cell carcinoma (ESCC)
GSM1111683	esophageal squamous cell carcinoma_non_responder_biological rep12	RNA	BH12036-3_110_(HG-U133_Plus_2)Gene expression data from cancer tissues of esophageal squamous cell carcinoma patients without pathologic complete response after preoperative chemoradiotherapy	Genespring 12.0 (Agilent technologies) was used to analyze the microarray data. The microarray data were processed using the MAS5.0 summarization algorithm without baseline transformation.	GPL570	1	ESCC from patient not responsing to preoperative chemoradiotherapy (CRT)	Homo sapiens	T3N1M0	male	54	esophageal squamous cell carcinoma (ESCC)
GSM1111684	esophageal squamous cell carcinoma_non_responder_biological rep13	RNA	BH12036-3_114_(HG-U133_Plus_2)Gene expression data from cancer tissues of esophageal squamous cell carcinoma patients without pathologic complete response after preoperative chemoradiotherapy	Genespring 12.0 (Agilent technologies) was used to analyze the microarray data. The microarray data were processed using the MAS5.0 summarization algorithm without baseline transformation.	GPL570	1	ESCC from patient not responsing to preoperative chemoradiotherapy (CRT)	Homo sapiens	T3N1M0	male	54	esophageal squamous cell carcinoma (ESCC)
GSM1111685	esophageal squamous cell carcinoma_non_responder_biological rep14	RNA	BH12036-3_115_(HG-U133_Plus_2)Gene expression data from cancer tissues of esophageal squamous cell carcinoma patients without pathologic complete response after preoperative chemoradiotherapy	Genespring 12.0 (Agilent technologies) was used to analyze the microarray data. The microarray data were processed using the MAS5.0 summarization algorithm without baseline transformation.	GPL570	1	ESCC from patient not responsing to preoperative chemoradiotherapy (CRT)	Homo sapiens	T3N1M0	male	69	esophageal squamous cell carcinoma (ESCC)
GSM1111686	esophageal squamous cell carcinoma_non_responder_biological rep15	RNA	BH12036-3_121_(HG-U133_Plus_2)Gene expression data from cancer tissues of esophageal squamous cell carcinoma patients without pathologic complete response after preoperative chemoradiotherapy	Genespring 12.0 (Agilent technologies) was used to analyze the microarray data. The microarray data were processed using the MAS5.0 summarization algorithm without baseline transformation.	GPL570	1	ESCC from patient not responsing to preoperative chemoradiotherapy (CRT)	Homo sapiens	T3N1M0	male	53	esophageal squamous cell carcinoma (ESCC)
GSM1111687	esophageal squamous cell carcinoma_non_responder_biological rep16	RNA	BH12036-3_123_(HG-U133_Plus_2)Gene expression data from cancer tissues of esophageal squamous cell carcinoma patients without pathologic complete response after preoperative chemoradiotherapy	Genespring 12.0 (Agilent technologies) was used to analyze the microarray data. The microarray data were processed using the MAS5.0 summarization algorithm without baseline transformation.	GPL570	1	ESCC from patient not responsing to preoperative chemoradiotherapy (CRT)	Homo sapiens	T3N1M0	male	53	esophageal squamous cell carcinoma (ESCC)
GSM1111688	esophageal squamous cell carcinoma_non_responder_biological rep17	RNA	BH12036-3_126_(HG-U133_Plus_2)Gene expression data from cancer tissues of esophageal squamous cell carcinoma patients without pathologic complete response after preoperative chemoradiotherapy	Genespring 12.0 (Agilent technologies) was used to analyze the microarray data. The microarray data were processed using the MAS5.0 summarization algorithm without baseline transformation.	GPL570	1	ESCC from patient not responsing to preoperative chemoradiotherapy (CRT)	Homo sapiens	T3N1M0	male	59	esophageal squamous cell carcinoma (ESCC)
GSM1111689	esophageal squamous cell carcinoma_responder_biological rep1	RNA	BH12036-3_31_(HG-U133_Plus_2)Gene expression data from cancer tissues of esophageal squamous cell carcinoma patients with pathologic complete response after preoperative chemoradiotherapy	Genespring 12.0 (Agilent technologies) was used to analyze the microarray data. The microarray data were processed using the MAS5.0 summarization algorithm without baseline transformation.	GPL570	1	ESCC from patient responsing to preoperative chemoradiotherapy (CRT)	Homo sapiens	T3N1M0	male	62	esophageal squamous cell carcinoma (ESCC)
GSM1111690	esophageal squamous cell carcinoma_responder_biological rep2	RNA	BH12036-3_104_(HG-U133_Plus_2)Gene expression data from cancer tissues of esophageal squamous cell carcinoma patients with pathologic complete response after preoperative chemoradiotherapy	Genespring 12.0 (Agilent technologies) was used to analyze the microarray data. The microarray data were processed using the MAS5.0 summarization algorithm without baseline transformation.	GPL570	1	ESCC from patient responsing to preoperative chemoradiotherapy (CRT)	Homo sapiens	T3N1M0	male	48	esophageal squamous cell carcinoma (ESCC)
GSM1111691	esophageal squamous cell carcinoma_responder_biological rep3	RNA	BH12036-3_105_2_(HG-U133_Plus_2)Gene expression data from cancer tissues of esophageal squamous cell carcinoma patients with pathologic complete response after preoperative chemoradiotherapy	Genespring 12.0 (Agilent technologies) was used to analyze the microarray data. The microarray data were processed using the MAS5.0 summarization algorithm without baseline transformation.	GPL570	1	ESCC from patient responsing to preoperative chemoradiotherapy (CRT)	Homo sapiens	T3N1M0	female	56	esophageal squamous cell carcinoma (ESCC)
GSM1111692	esophageal squamous cell carcinoma_responder_biological rep4	RNA	BH12036-3_108_(HG-U133_Plus_2)Gene expression data from cancer tissues of esophageal squamous cell carcinoma patients with pathologic complete response after preoperative chemoradiotherapy	Genespring 12.0 (Agilent technologies) was used to analyze the microarray data. The microarray data were processed using the MAS5.0 summarization algorithm without baseline transformation.	GPL570	1	ESCC from patient responsing to preoperative chemoradiotherapy (CRT)	Homo sapiens	T2N1M0	male	49	esophageal squamous cell carcinoma (ESCC)
GSM1111693	esophageal squamous cell carcinoma_responder_biological rep5	RNA	BH12036-3_111_(HG-U133_Plus_2)Gene expression data from cancer tissues of esophageal squamous cell carcinoma patients with pathologic complete response after preoperative chemoradiotherapy	Genespring 12.0 (Agilent technologies) was used to analyze the microarray data. The microarray data were processed using the MAS5.0 summarization algorithm without baseline transformation.	GPL570	1	ESCC from patient responsing to preoperative chemoradiotherapy (CRT)	Homo sapiens	T2N1M0	female	59	esophageal squamous cell carcinoma (ESCC)
GSM1111694	esophageal squamous cell carcinoma_responder_biological rep6	RNA	BH12036-3_113_(HG-U133_Plus_2)Gene expression data from cancer tissues of esophageal squamous cell carcinoma patients with pathologic complete response after preoperative chemoradiotherapy	Genespring 12.0 (Agilent technologies) was used to analyze the microarray data. The microarray data were processed using the MAS5.0 summarization algorithm without baseline transformation.	GPL570	1	ESCC from patient responsing to preoperative chemoradiotherapy (CRT)	Homo sapiens	T3N1M0	male	46	esophageal squamous cell carcinoma (ESCC)
GSM1111695	esophageal squamous cell carcinoma_responder_biological rep7	RNA	BH12036-3_117_(HG-U133_Plus_2)Gene expression data from cancer tissues of esophageal squamous cell carcinoma patients with pathologic complete response after preoperative chemoradiotherapy	Genespring 12.0 (Agilent technologies) was used to analyze the microarray data. The microarray data were processed using the MAS5.0 summarization algorithm without baseline transformation.	GPL570	1	ESCC from patient responsing to preoperative chemoradiotherapy (CRT)	Homo sapiens	T3N1M0	male	64	esophageal squamous cell carcinoma (ESCC)
GSM1111696	esophageal squamous cell carcinoma_responder_biological rep8	RNA	BH12036-3_118_(HG-U133_Plus_2)Gene expression data from cancer tissues of esophageal squamous cell carcinoma patients with pathologic complete response after preoperative chemoradiotherapy	Genespring 12.0 (Agilent technologies) was used to analyze the microarray data. The microarray data were processed using the MAS5.0 summarization algorithm without baseline transformation.	GPL570	1	ESCC from patient responsing to preoperative chemoradiotherapy (CRT)	Homo sapiens	T3N1M0	male	59	esophageal squamous cell carcinoma (ESCC)
GSM1111697	esophageal squamous cell carcinoma_responder_biological rep9	RNA	BH12036-3_119_(HG-U133_Plus_2)Gene expression data from cancer tissues of esophageal squamous cell carcinoma patients with pathologic complete response after preoperative chemoradiotherapy	Genespring 12.0 (Agilent technologies) was used to analyze the microarray data. The microarray data were processed using the MAS5.0 summarization algorithm without baseline transformation.	GPL570	1	ESCC from patient responsing to preoperative chemoradiotherapy (CRT)	Homo sapiens	T3N1M0	male	65	esophageal squamous cell carcinoma (ESCC)
GSM1111698	esophageal squamous cell carcinoma_responder_biological rep10	RNA	BH12036-3_120_(HG-U133_Plus_2)Gene expression data from cancer tissues of esophageal squamous cell carcinoma patients with pathologic complete response after preoperative chemoradiotherapy	Genespring 12.0 (Agilent technologies) was used to analyze the microarray data. The microarray data were processed using the MAS5.0 summarization algorithm without baseline transformation.	GPL570	1	ESCC from patient responsing to preoperative chemoradiotherapy (CRT)	Homo sapiens	T2N1M0	male	63	esophageal squamous cell carcinoma (ESCC)
GSM1111699	esophageal squamous cell carcinoma_responder_biological rep11	RNA	BH12036-3_122_(HG-U133_Plus_2)Gene expression data from cancer tissues of esophageal squamous cell carcinoma patients with pathologic complete response after preoperative chemoradiotherapy	Genespring 12.0 (Agilent technologies) was used to analyze the microarray data. The microarray data were processed using the MAS5.0 summarization algorithm without baseline transformation.	GPL570	1	ESCC from patient responsing to preoperative chemoradiotherapy (CRT)	Homo sapiens	T2N1M0	male	61	esophageal squamous cell carcinoma (ESCC)
