# Supplementary material for: Identification and Validation of MYADM as a Novel Prognostic Marker Related to EMT in ESCC
Source: J Cancer. 2024 Aug 19;15(16):5351–66. doi: 10.7150/jca.88767 (PMC11375559; doi:10.7150/jca.88767)
Supplement: Supplementary file 1 — Supplementary figures and tables. [file jcav15p5351s1.zip › Supplementary Table 4ú GSE26886clinical.xls]

Accession	Title	SampleType	Description	DataProcessing	PlatformRef	ChannelCount	Source	Organism	tissue type
GSM661762	esophageal squamous epithelium_01	RNA		CEL data files were imported in GeneSpring GX 10.0.2 software (Agilent Technologies, Santa Clara, USA) and pre-processed using the GC-RMA algorithm. Statistical analysis for differentially expressed genes was performed using Welch-test.	GPL570	1	esophageal squamous epithelium	Homo sapiens	esophageal squamous epithelium
GSM661763	esophageal squamous epithelium_02	RNA		CEL data files were imported in GeneSpring GX 10.0.2 software (Agilent Technologies, Santa Clara, USA) and pre-processed using the GC-RMA algorithm. Statistical analysis for differentially expressed genes was performed using Welch-test.	GPL570	1	esophageal squamous epithelium	Homo sapiens	esophageal squamous epithelium
GSM661764	esophageal squamous epithelium_03	RNA		CEL data files were imported in GeneSpring GX 10.0.2 software (Agilent Technologies, Santa Clara, USA) and pre-processed using the GC-RMA algorithm. Statistical analysis for differentially expressed genes was performed using Welch-test.	GPL570	1	esophageal squamous epithelium	Homo sapiens	esophageal squamous epithelium
GSM661765	esophageal squamous epithelium_04	RNA		CEL data files were imported in GeneSpring GX 10.0.2 software (Agilent Technologies, Santa Clara, USA) and pre-processed using the GC-RMA algorithm. Statistical analysis for differentially expressed genes was performed using Welch-test.	GPL570	1	esophageal squamous epithelium	Homo sapiens	esophageal squamous epithelium
GSM661766	esophageal squamous epithelium_05	RNA		CEL data files were imported in GeneSpring GX 10.0.2 software (Agilent Technologies, Santa Clara, USA) and pre-processed using the GC-RMA algorithm. Statistical analysis for differentially expressed genes was performed using Welch-test.	GPL570	1	esophageal squamous epithelium	Homo sapiens	esophageal squamous epithelium
GSM661767	esophageal squamous epithelium_06	RNA		CEL data files were imported in GeneSpring GX 10.0.2 software (Agilent Technologies, Santa Clara, USA) and pre-processed using the GC-RMA algorithm. Statistical analysis for differentially expressed genes was performed using Welch-test.	GPL570	1	esophageal squamous epithelium	Homo sapiens	esophageal squamous epithelium
GSM661768	esophageal squamous epithelium_07	RNA		CEL data files were imported in GeneSpring GX 10.0.2 software (Agilent Technologies, Santa Clara, USA) and pre-processed using the GC-RMA algorithm. Statistical analysis for differentially expressed genes was performed using Welch-test.	GPL570	1	esophageal squamous epithelium	Homo sapiens	esophageal squamous epithelium
GSM661769	esophageal squamous epithelium_08	RNA		CEL data files were imported in GeneSpring GX 10.0.2 software (Agilent Technologies, Santa Clara, USA) and pre-processed using the GC-RMA algorithm. Statistical analysis for differentially expressed genes was performed using Welch-test.	GPL570	1	esophageal squamous epithelium	Homo sapiens	esophageal squamous epithelium
GSM661770	esophageal squamous epithelium_09	RNA		CEL data files were imported in GeneSpring GX 10.0.2 software (Agilent Technologies, Santa Clara, USA) and pre-processed using the GC-RMA algorithm. Statistical analysis for differentially expressed genes was performed using Welch-test.	GPL570	1	esophageal squamous epithelium	Homo sapiens	esophageal squamous epithelium
GSM661771	esophageal squamous epithelium_10	RNA		CEL data files were imported in GeneSpring GX 10.0.2 software (Agilent Technologies, Santa Clara, USA) and pre-processed using the GC-RMA algorithm. Statistical analysis for differentially expressed genes was performed using Welch-test.	GPL570	1	esophageal squamous epithelium	Homo sapiens	esophageal squamous epithelium
GSM661772	esophageal squamous epithelium_11	RNA		CEL data files were imported in GeneSpring GX 10.0.2 software (Agilent Technologies, Santa Clara, USA) and pre-processed using the GC-RMA algorithm. Statistical analysis for differentially expressed genes was performed using Welch-test.	GPL570	1	esophageal squamous epithelium	Homo sapiens	esophageal squamous epithelium
GSM661773	esophageal squamous epithelium_12	RNA		CEL data files were imported in GeneSpring GX 10.0.2 software (Agilent Technologies, Santa Clara, USA) and pre-processed using the GC-RMA algorithm. Statistical analysis for differentially expressed genes was performed using Welch-test.	GPL570	1	esophageal squamous epithelium	Homo sapiens	esophageal squamous epithelium
GSM661774	esophageal squamous epithelium_13	RNA		CEL data files were imported in GeneSpring GX 10.0.2 software (Agilent Technologies, Santa Clara, USA) and pre-processed using the GC-RMA algorithm. Statistical analysis for differentially expressed genes was performed using Welch-test.	GPL570	1	esophageal squamous epithelium	Homo sapiens	esophageal squamous epithelium
GSM661775	esophageal squamous epithelium_14	RNA		CEL data files were imported in GeneSpring GX 10.0.2 software (Agilent Technologies, Santa Clara, USA) and pre-processed using the GC-RMA algorithm. Statistical analysis for differentially expressed genes was performed using Welch-test.	GPL570	1	esophageal squamous epithelium	Homo sapiens	esophageal squamous epithelium
GSM661776	esophageal squamous epithelium_15	RNA		CEL data files were imported in GeneSpring GX 10.0.2 software (Agilent Technologies, Santa Clara, USA) and pre-processed using the GC-RMA algorithm. Statistical analysis for differentially expressed genes was performed using Welch-test.	GPL570	1	esophageal squamous epithelium	Homo sapiens	esophageal squamous epithelium
GSM661777	esophageal squamous epithelium_16	RNA		CEL data files were imported in GeneSpring GX 10.0.2 software (Agilent Technologies, Santa Clara, USA) and pre-processed using the GC-RMA algorithm. Statistical analysis for differentially expressed genes was performed using Welch-test.	GPL570	1	esophageal squamous epithelium	Homo sapiens	esophageal squamous epithelium
GSM661778	esophageal squamous epithelium_17	RNA		CEL data files were imported in GeneSpring GX 10.0.2 software (Agilent Technologies, Santa Clara, USA) and pre-processed using the GC-RMA algorithm. Statistical analysis for differentially expressed genes was performed using Welch-test.	GPL570	1	esophageal squamous epithelium	Homo sapiens	esophageal squamous epithelium
GSM661779	esophageal squamous epithelium_18	RNA		CEL data files were imported in GeneSpring GX 10.0.2 software (Agilent Technologies, Santa Clara, USA) and pre-processed using the GC-RMA algorithm. Statistical analysis for differentially expressed genes was performed using Welch-test.	GPL570	1	esophageal squamous epithelium	Homo sapiens	esophageal squamous epithelium
GSM661780	esophageal squamous epithelium_19	RNA		CEL data files were imported in GeneSpring GX 10.0.2 software (Agilent Technologies, Santa Clara, USA) and pre-processed using the GC-RMA algorithm. Statistical analysis for differentially expressed genes was performed using Welch-test.	GPL570	1	esophageal squamous epithelium	Homo sapiens	esophageal squamous epithelium
GSM661781	esophageal squamous cell carcinoma_01	RNA		CEL data files were imported in GeneSpring GX 10.0.2 software (Agilent Technologies, Santa Clara, USA) and pre-processed using the GC-RMA algorithm. Statistical analysis for differentially expressed genes was performed using Welch-test.	GPL570	1	esophageal squamous cell carcinoma	Homo sapiens	esophageal squamous cell carcinoma
GSM661782	esophageal squamous cell carcinoma_02	RNA		CEL data files were imported in GeneSpring GX 10.0.2 software (Agilent Technologies, Santa Clara, USA) and pre-processed using the GC-RMA algorithm. Statistical analysis for differentially expressed genes was performed using Welch-test.	GPL570	1	esophageal squamous cell carcinoma	Homo sapiens	esophageal squamous cell carcinoma
GSM661783	esophageal squamous cell carcinoma_03	RNA		CEL data files were imported in GeneSpring GX 10.0.2 software (Agilent Technologies, Santa Clara, USA) and pre-processed using the GC-RMA algorithm. Statistical analysis for differentially expressed genes was performed using Welch-test.	GPL570	1	esophageal squamous cell carcinoma	Homo sapiens	esophageal squamous cell carcinoma
GSM661784	esophageal squamous cell carcinoma_04	RNA		CEL data files were imported in GeneSpring GX 10.0.2 software (Agilent Technologies, Santa Clara, USA) and pre-processed using the GC-RMA algorithm. Statistical analysis for differentially expressed genes was performed using Welch-test.	GPL570	1	esophageal squamous cell carcinoma	Homo sapiens	esophageal squamous cell carcinoma
GSM661785	esophageal squamous cell carcinoma_05	RNA		CEL data files were imported in GeneSpring GX 10.0.2 software (Agilent Technologies, Santa Clara, USA) and pre-processed using the GC-RMA algorithm. Statistical analysis for differentially expressed genes was performed using Welch-test.	GPL570	1	esophageal squamous cell carcinoma	Homo sapiens	esophageal squamous cell carcinoma
GSM661786	esophageal squamous cell carcinoma_06	RNA		CEL data files were imported in GeneSpring GX 10.0.2 software (Agilent Technologies, Santa Clara, USA) and pre-processed using the GC-RMA algorithm. Statistical analysis for differentially expressed genes was performed using Welch-test.	GPL570	1	esophageal squamous cell carcinoma	Homo sapiens	esophageal squamous cell carcinoma
GSM661787	esophageal squamous cell carcinoma_07	RNA		CEL data files were imported in GeneSpring GX 10.0.2 software (Agilent Technologies, Santa Clara, USA) and pre-processed using the GC-RMA algorithm. Statistical analysis for differentially expressed genes was performed using Welch-test.	GPL570	1	esophageal squamous cell carcinoma	Homo sapiens	esophageal squamous cell carcinoma
GSM661788	esophageal squamous cell carcinoma_08	RNA		CEL data files were imported in GeneSpring GX 10.0.2 software (Agilent Technologies, Santa Clara, USA) and pre-processed using the GC-RMA algorithm. Statistical analysis for differentially expressed genes was performed using Welch-test.	GPL570	1	esophageal squamous cell carcinoma	Homo sapiens	esophageal squamous cell carcinoma
GSM661789	esophageal squamous cell carcinoma_09	RNA		CEL data files were imported in GeneSpring GX 10.0.2 software (Agilent Technologies, Santa Clara, USA) and pre-processed using the GC-RMA algorithm. Statistical analysis for differentially expressed genes was performed using Welch-test.	GPL570	1	esophageal squamous cell carcinoma	Homo sapiens	esophageal squamous cell carcinoma
