# Supplementary material for: Identification and Validation of MYADM as a Novel Prognostic Marker Related to EMT in ESCC
Source: J Cancer. 2024 Aug 19;15(16):5351–66. doi: 10.7150/jca.88767 (PMC11375559; doi:10.7150/jca.88767)
Supplement: Supplementary file 1 — Supplementary figures and tables. [file jcav15p5351s1.zip › Supplementary Table 5ú GSE75241clinical.xls]

Accession	Title	SampleType	Description	DataProcessing	PlatformRef	ChannelCount	Source	Organism	patient	tumor differentiation	tissue
GSM1946756	nonmalignant sample 1	RNA	NORMAL_01	EXPRESSION CONSOLE AFFYMETRIX, RMAHuEx-1_0-st-v2.r2.pgfHuEx-1_0-st-v2.r2.dt1.hg18.core.mps	GPL5175	1	ESCC patient 1	Homo sapiens	1		nonmalignant surrounding mucosa
GSM1946757	tumor sample 1	RNA	TUMOR_01	EXPRESSION CONSOLE AFFYMETRIX, RMAHuEx-1_0-st-v2.r2.pgfHuEx-1_0-st-v2.r2.dt1.hg18.core.mps	GPL5175	1	ESCC patient 1	Homo sapiens	1	poor	esophageal tumor
GSM1946758	nonmalignant sample 2	RNA	NORMAL_02	EXPRESSION CONSOLE AFFYMETRIX, RMAHuEx-1_0-st-v2.r2.pgfHuEx-1_0-st-v2.r2.dt1.hg18.core.mps	GPL5175	1	ESCC patient 2	Homo sapiens	2		nonmalignant surrounding mucosa
GSM1946759	tumor sample 2	RNA	TUMOR_02	EXPRESSION CONSOLE AFFYMETRIX, RMAHuEx-1_0-st-v2.r2.pgfHuEx-1_0-st-v2.r2.dt1.hg18.core.mps	GPL5175	1	ESCC patient 2	Homo sapiens	2	moderate	esophageal tumor
GSM1946760	nonmalignant sample 3	RNA	NORMAL_03	EXPRESSION CONSOLE AFFYMETRIX, RMAHuEx-1_0-st-v2.r2.pgfHuEx-1_0-st-v2.r2.dt1.hg18.core.mps	GPL5175	1	ESCC patient 3	Homo sapiens	3		nonmalignant surrounding mucosa
GSM1946761	tumor sample 3	RNA	TUMOR_03	EXPRESSION CONSOLE AFFYMETRIX, RMAHuEx-1_0-st-v2.r2.pgfHuEx-1_0-st-v2.r2.dt1.hg18.core.mps	GPL5175	1	ESCC patient 3	Homo sapiens	3	well	esophageal tumor
GSM1946762	nonmalignant sample 4	RNA	NORMAL_04	EXPRESSION CONSOLE AFFYMETRIX, RMAHuEx-1_0-st-v2.r2.pgfHuEx-1_0-st-v2.r2.dt1.hg18.core.mps	GPL5175	1	ESCC patient 4	Homo sapiens	4		nonmalignant surrounding mucosa
GSM1946763	tumor sample 4	RNA	TUMOR_04	EXPRESSION CONSOLE AFFYMETRIX, RMAHuEx-1_0-st-v2.r2.pgfHuEx-1_0-st-v2.r2.dt1.hg18.core.mps	GPL5175	1	ESCC patient 4	Homo sapiens	4	moderate	esophageal tumor
GSM1946764	nonmalignant sample 5	RNA	NORMAL_05	EXPRESSION CONSOLE AFFYMETRIX, RMAHuEx-1_0-st-v2.r2.pgfHuEx-1_0-st-v2.r2.dt1.hg18.core.mps	GPL5175	1	ESCC patient 5	Homo sapiens	5		nonmalignant surrounding mucosa
GSM1946765	tumor sample 5	RNA	TUMOR_05	EXPRESSION CONSOLE AFFYMETRIX, RMAHuEx-1_0-st-v2.r2.pgfHuEx-1_0-st-v2.r2.dt1.hg18.core.mps	GPL5175	1	ESCC patient 5	Homo sapiens	5	moderate	esophageal tumor
GSM1946766	nonmalignant sample 6	RNA	NORMAL_06	EXPRESSION CONSOLE AFFYMETRIX, RMAHuEx-1_0-st-v2.r2.pgfHuEx-1_0-st-v2.r2.dt1.hg18.core.mps	GPL5175	1	ESCC patient 6	Homo sapiens	6		nonmalignant surrounding mucosa
GSM1946767	tumor sample 6	RNA	TUMOR_06	EXPRESSION CONSOLE AFFYMETRIX, RMAHuEx-1_0-st-v2.r2.pgfHuEx-1_0-st-v2.r2.dt1.hg18.core.mps	GPL5175	1	ESCC patient 6	Homo sapiens	6	poor	esophageal tumor
GSM1946768	nonmalignant sample 7	RNA	NORMAL_07	EXPRESSION CONSOLE AFFYMETRIX, RMAHuEx-1_0-st-v2.r2.pgfHuEx-1_0-st-v2.r2.dt1.hg18.core.mps	GPL5175	1	ESCC patient 7	Homo sapiens	7		nonmalignant surrounding mucosa
GSM1946769	tumor sample 7	RNA	TUMOR_07	EXPRESSION CONSOLE AFFYMETRIX, RMAHuEx-1_0-st-v2.r2.pgfHuEx-1_0-st-v2.r2.dt1.hg18.core.mps	GPL5175	1	ESCC patient 7	Homo sapiens	7	moderate	esophageal tumor
GSM1946770	nonmalignant sample 8	RNA	NORMAL_08	EXPRESSION CONSOLE AFFYMETRIX, RMAHuEx-1_0-st-v2.r2.pgfHuEx-1_0-st-v2.r2.dt1.hg18.core.mps	GPL5175	1	ESCC patient 8	Homo sapiens	8		nonmalignant surrounding mucosa
GSM1946771	tumor sample 8	RNA	TUMOR_08	EXPRESSION CONSOLE AFFYMETRIX, RMAHuEx-1_0-st-v2.r2.pgfHuEx-1_0-st-v2.r2.dt1.hg18.core.mps	GPL5175	1	ESCC patient 8	Homo sapiens	8	moderate	esophageal tumor
GSM1946772	nonmalignant sample 9	RNA	NORMAL_09	EXPRESSION CONSOLE AFFYMETRIX, RMAHuEx-1_0-st-v2.r2.pgfHuEx-1_0-st-v2.r2.dt1.hg18.core.mps	GPL5175	1	ESCC patient 9	Homo sapiens	9		nonmalignant surrounding mucosa
GSM1946773	tumor sample 9	RNA	TUMOR_09	EXPRESSION CONSOLE AFFYMETRIX, RMAHuEx-1_0-st-v2.r2.pgfHuEx-1_0-st-v2.r2.dt1.hg18.core.mps	GPL5175	1	ESCC patient 9	Homo sapiens	9	poor	esophageal tumor
GSM1946774	nonmalignant sample 10	RNA	NORMAL_10	EXPRESSION CONSOLE AFFYMETRIX, RMAHuEx-1_0-st-v2.r2.pgfHuEx-1_0-st-v2.r2.dt1.hg18.core.mps	GPL5175	1	ESCC patient 10	Homo sapiens	10		nonmalignant surrounding mucosa
GSM1946775	tumor sample 10	RNA	TUMOR_10	EXPRESSION CONSOLE AFFYMETRIX, RMAHuEx-1_0-st-v2.r2.pgfHuEx-1_0-st-v2.r2.dt1.hg18.core.mps	GPL5175	1	ESCC patient 10	Homo sapiens	10	poor	esophageal tumor
GSM1946776	nonmalignant sample 11	RNA	NORMAL_11	EXPRESSION CONSOLE AFFYMETRIX, RMAHuEx-1_0-st-v2.r2.pgfHuEx-1_0-st-v2.r2.dt1.hg18.core.mps	GPL5175	1	ESCC patient 11	Homo sapiens	11		nonmalignant surrounding mucosa
GSM1946777	tumor sample 11	RNA	TUMOR_11	EXPRESSION CONSOLE AFFYMETRIX, RMAHuEx-1_0-st-v2.r2.pgfHuEx-1_0-st-v2.r2.dt1.hg18.core.mps	GPL5175	1	ESCC patient 11	Homo sapiens	11	moderate	esophageal tumor
GSM1946778	nonmalignant sample 12	RNA	NORMAL_12	EXPRESSION CONSOLE AFFYMETRIX, RMAHuEx-1_0-st-v2.r2.pgfHuEx-1_0-st-v2.r2.dt1.hg18.core.mps	GPL5175	1	ESCC patient 12	Homo sapiens	12		nonmalignant surrounding mucosa
GSM1946779	tumor sample 12	RNA	TUMOR_12	EXPRESSION CONSOLE AFFYMETRIX, RMAHuEx-1_0-st-v2.r2.pgfHuEx-1_0-st-v2.r2.dt1.hg18.core.mps	GPL5175	1	ESCC patient 12	Homo sapiens	12	poor	esophageal tumor
GSM1946780	nonmalignant sample 14	RNA	NORMAL_14	EXPRESSION CONSOLE AFFYMETRIX, RMAHuEx-1_0-st-v2.r2.pgfHuEx-1_0-st-v2.r2.dt1.hg18.core.mps	GPL5175	1	ESCC patient 14	Homo sapiens	14		nonmalignant surrounding mucosa
GSM1946781	tumor sample 14	RNA	TUMOR_14	EXPRESSION CONSOLE AFFYMETRIX, RMAHuEx-1_0-st-v2.r2.pgfHuEx-1_0-st-v2.r2.dt1.hg18.core.mps	GPL5175	1	ESCC patient 14	Homo sapiens	14	moderate	esophageal tumor
GSM1946782	nonmalignant sample 15	RNA	NORMAL_15	EXPRESSION CONSOLE AFFYMETRIX, RMAHuEx-1_0-st-v2.r2.pgfHuEx-1_0-st-v2.r2.dt1.hg18.core.mps	GPL5175	1	ESCC patient 15	Homo sapiens	15		nonmalignant surrounding mucosa
GSM1946783	tumor sample 15	RNA	TUMOR_15	EXPRESSION CONSOLE AFFYMETRIX, RMAHuEx-1_0-st-v2.r2.pgfHuEx-1_0-st-v2.r2.dt1.hg18.core.mps	GPL5175	1	ESCC patient 15	Homo sapiens	15	moderate	esophageal tumor
GSM1946784	nonmalignant sample 16	RNA	NORMAL_16	EXPRESSION CONSOLE AFFYMETRIX, RMAHuEx-1_0-st-v2.r2.pgfHuEx-1_0-st-v2.r2.dt1.hg18.core.mps	GPL5175	1	ESCC patient 16	Homo sapiens	16		nonmalignant surrounding mucosa
GSM1946785	tumor sample 16	RNA	TUMOR_16	EXPRESSION CONSOLE AFFYMETRIX, RMAHuEx-1_0-st-v2.r2.pgfHuEx-1_0-st-v2.r2.dt1.hg18.core.mps	GPL5175	1	ESCC patient 16	Homo sapiens	16	poor	esophageal tumor
